# Supplementary material for: Conserved sequence motifs in the abiotic stress response protein late embryogenesis abundant 3
Source: PLoS One. 2020 Aug 6;15(8):e0237177. doi: 10.1371/journal.pone.0237177 (PMC7410210; doi:10.1371/journal.pone.0237177)
Supplement: S1 Appendix — The file contains the sequences of all LEA3 proteins analyzed in this study in a FASTA file. (FASTA) [file pone.0237177.s003.fasta]

>Aqcoe5G090100.1.p__33090741 transcript=Aqcoe5G090100.1 locus=Aqcoe5G090100 ID=Aqcoe5G090100.1.v3.1 annot-version=v3.1
MFSRVCSKFSELLVSRLRQRFSTVASEGIGSKLLKGVSEGKHGIEKQVEE
KVVKTSSETSGAWVPDPVIGYYRPENKANVIDPAELRNVLLKRRHH*
>Bradi1g60350.1.p__32800155 transcript=Bradi1g60350.1 locus=Bradi1g60350 ID=Bradi1g60350.1.v3.1 annot-version=v3.1
MWKLCRVASGLVIRRRYGVQARAVKVPTEVGAVADNVPGAAAVATDGGRA
RKKEVFWMRDPNTGCWIPENRFDEVDAVELRNQLLHHN*
>Bradi2g11940.1.p__32772688 transcript=Bradi2g11940.1 locus=Bradi2g11940 ID=Bradi2g11940.1.v3.1 annot-version=v3.1
MERVASRCASLLAQRGYSVSAALAKGAGRSAEERTAVAVKRTMAAKKDVA
TAAAAEEKTAWVPDPVTGCYRPSSGAKEVDAAELRSKLC*
>Bradi2g27890.1.p__32774044 transcript=Bradi2g27890.1 locus=Bradi2g27890 ID=Bradi2g27890.1.v3.1 annot-version=v3.1
MALIATSCAAFVAQRRGFSVAITAIDVSAKKVQEKAVKLGTAAVEDTTED
KTAFWEPDPKTGDYRPVTGTKEVDAADLRAELLKQRVLQQ*
>Brahy.D01G0830000.1.p__38607177 transcript=Brahy.D01G0830000.1 locus=Brahy.D01G0830000 ID=Brahy.D01G0830000.1.v1.1 annot-version=v1.1
MWKLCRVASGLVIRRRYGVQARAVKVPTEVGAVADNVPGAAAVATDGGRA
RKKEVFWMRDPNTGCWIPENRFDEVDAVELRNRLLHHN*
>Brahy.D02G0169500.1.p__38649270 transcript=Brahy.D02G0169500.1 locus=Brahy.D02G0169500 ID=Brahy.D02G0169500.1.v1.1 annot-version=v1.1
MERVASRCASLLAQRGYSVSAALAKGAGRSAEERTAVAVKRTMAAKKDVA
TAAAAEEKTAWVPDPVTGCYRPSGGAKEVDAAELRSKLC*
>Brahy.D03G0509900.1.p__38634417 transcript=Brahy.D03G0509900.1 locus=Brahy.D03G0509900 ID=Brahy.D03G0509900.1.v1.1 annot-version=v1.1
MASRVLLSSSSRIAGQLEAASNNVRGGGRGYAAAAVARQEPSSAAGVASR
LAEDATAASKKDGCFWMRNPKTGYWKPEKHFGDVDAADLRARLLFSNKHY
N*
>Brast01G279600.1.p__32881850 transcript=Brast01G279600.1 locus=Brast01G279600 ID=Brast01G279600.1.v0.1.stacei annot-version=v1.1
MERVASRCVRLLAQRGYSVSAAMAKGAGRSAEEKTAVAAKRAMAAKKDVA
TAAAAEEKTAWVPDPVTGCYRPSGGAKEVDAAELRAKLC*
>Brast02G207200.1.p__32877808 transcript=Brast02G207200.1 locus=Brast02G207200 ID=Brast02G207200.1.v0.1.stacei annot-version=v1.1
MWKLSRVASGLVIRRRYGVQARAVKVPTEAGAVAAGPTDNGPGAAAVATD
GVRARKKEVFWMRDPNTGCWIPENRFDEVDAAELRNRLLHRN*
>Brast08G148500.1.p__32861641 transcript=Brast08G148500.1 locus=Brast08G148500 ID=Brast08G148500.1.v0.1.stacei annot-version=v1.1
MARVASSCAAFVAQRRGFSAAITAIDVSAKKVQEKAVKLGTAAVEDTTED
KTAFWEPDPKTGDYRPVTGTKEVDAADLRAELLKQRVLQQ*
>Brasy1G348100.1.p__40054247 transcript=Brasy1G348100.1 locus=Brasy1G348100 ID=Brasy1G348100.1.v1.1 annot-version=v1.1
MERVASRCVSLLAQRGYSVSAAMAKGAGRSAEERTAVAVKRTMAARKDVA
TAAAAEEKTAWVPDPVTGCYRPSGGAKEVDAAELRSELC*
>Brasy2G227200.1.p__40070567 transcript=Brasy2G227200.1 locus=Brasy2G227200 ID=Brasy2G227200.1.v1.1 annot-version=v1.1
MWKLCRVASGLVIRRKYGVQARAVNVPTEAGAVAAGPTDNVPGAAAVATD
GGRARKKEVFWMRDPNTGCWIPENRFDEVDAVELRNRLLHHN*
>Brasy3G272800.1.p__40039703 transcript=Brasy3G272800.1 locus=Brasy3G272800 ID=Brasy3G272800.1.v1.1 annot-version=v1.1
MASRVLLSSSSRIIAGQLAAASNNVLGGGRGYAAAAAAAAAVVARQLEPS
SAAGAASRLAEDATAASKKDGCFWMRNPKTGYWMPENHFGDVDAADLRAR
LLFSNKH*
>Brasy8G167800.1.p__40082357 transcript=Brasy8G167800.1 locus=Brasy8G167800 ID=Brasy8G167800.1.v1.1 annot-version=v1.1
MARVATSCAAFVAQRRGFSAAITAIDVSAKVQEKAVKLGTAAVEDTTEDK
TAFWEPDPKTGDYRPVTGTKEVDAADLRAELLKQRVLQQ*
>Distr.0228s0003.1.p__40015654 transcript=Distr.0228s0003.1 locus=Distr.0228s0003 ID=Distr.0228s0003.1.v1.1 annot-version=v1.1
MGRTGPKLLLRSWKQVQGRAGISNQVAKPNPMIVEDINSDHHKVEMEEEI
SVSSWVPHPRTGIFFPPGQESVMDDVPNGAASFDYTFWLRNVDGVDKLDL
DHHHHHLP*
>HORVU3Hr1G089290.3__38417908 transcript=HORVU3Hr1G089290.3 locus=HORVU3Hr1G089290 ID=HORVU3Hr1G089290.3.r1 annot-version=r1
MAVFHEPSQCSASVALRVRALASLPGLYNKALSARFILTSRIILEAFFYK
EIRAQREETEEKSRIPMERVASRCASLLAQRRGYSAAAAMAKGAGRSPAA
EEKTAVAAKSAMAARKDVGAGAEKAAWVPDPVTGYYRPSGAAKEVDAADL
RAKLCC*
>Kalax.0035s0122.1.p__32581543 transcript=Kalax.0035s0122.1 locus=Kalax.0035s0122 ID=Kalax.0035s0122.1.v1.1 annot-version=v1.1
MSSIWYASSFCLLNLTSFLHQILHDIFVSNFHTLQRRRSKNPQVQQLREF
SKLVINQQEVQKRGARLSTNNITPVSQRGGGDLKSSGGSSWAPHPRTGIY
VPRGHESVMDGVPDGAAMFSGRQTCWFRHAEGADKAYPETAADHYFI*
>Kalax.0377s0047.1.p__32558131 transcript=Kalax.0377s0047.1 locus=Kalax.0377s0047 ID=Kalax.0377s0047.1.v1.1 annot-version=v1.1
MSSIWYASSFCLLNLTSFLRQILHDIFISNFHTLQRRRSKSPQVQQLREF
SKLVINQQEVQKRGARLSTNNITPVSQRGGGSSWVPHPRTGIYVPRGHES
VMDGVPDGAAMFSGRQTCWFRLAEGADKAYPETAADHYFI*
>LOC_Os01g21250.1__33125360 transcript=LOC_Os01g21250.1 locus=LOC_Os01g21250 ID=LOC_Os01g21250.1.MSUv7.0 annot-version=v7.0
MERVASSCLSLLAQRRGYSVAAAVAKGAGRRADEKKVAAAVAKRTMAKAA
EEKTAWVPDPVTGYYRPAGGAKEVDAAELRAKLLSNSKRMAAN*
>LOC_Os05g29930.1__33157444 transcript=LOC_Os05g29930.1 locus=LOC_Os05g29930 ID=LOC_Os05g29930.1.MSUv7.0 annot-version=v7.0
MARVAASCVALLAQRRGLSAAITAAEGSAKTIDDKAVKLGTAAKDVATAT
ATTTEEKTAFWEPDPDTGYYRPVTGTKEVDAADLRAEMLKQRMLHD*
>LOC_Os08g34990.1__33104519 transcript=LOC_Os08g34990.1 locus=LOC_Os08g34990 ID=LOC_Os08g34990.1.MSUv7.0 annot-version=v7.0
MAAAAARALLSSARVAGAGIAAVSCCCRRSFSAAAAAAVRQQEPATAAAA
GTTAKLQAAEGAAAGSKEGFFWMREPRTGNWMPENHFNDVDAADLRSQLL
FAKKN*
>Misin01G333700.1.p__40455719 transcript=Misin01G333700.1 locus=Misin01G333700 ID=Misin01G333700.1.v7.1 annot-version=v7.1
MSSKIGSVVSGLVSRRSYSGVYARAVTVQQASAAAAVSTAKTDVAVADAS
RATKKQDKFWMRDPKTGCWVPENRFEEVDVVELRNRMITEFFIF*
>Misin02G315100.1.p__40472256 transcript=Misin02G315100.1 locus=Misin02G315100 ID=Misin02G315100.1.v7.1 annot-version=v7.1
MSKIGSAVSGLVSRRSFGVYARAVNVQQASAAAAVATAKTDVAAADAARA
ANKPDKFWMRDPKTGCWVPENRFEEVDVVELRNRLIHHK*
>Misin05G142700.1.p__40439393 transcript=Misin05G142700.1 locus=Misin05G142700 ID=Misin05G142700.1.v7.1 annot-version=v7.1
MERVASSCASLLAQRRGYSVAAAVVKGTSGRKAAEKVAKRMMLGKEVNTA
AAASVSAEKNPWVPDPVTGYYRPAGGAKEVDAAELRARLLTHRVAN*
>Misin05G143000.1.p__40435116 transcript=Misin05G143000.1 locus=Misin05G143000 ID=Misin05G143000.1.v7.1 annot-version=v7.1
MFQEPSLIPRPSSFGSFRLLSTLLYITSHPAPSLLTSETEIAGIFSTDSE
KEHIERGKKRESCGLSAQLASFHIMERVASSCVSLLAQRRAYSVAAAMAK
GAARRADEKKAAAVTKRVMGKKEVNTAAAAAEEKKAWVPDPVTGYYRPGS
AAKEVDAAELRAKLLSEAAAN*
>Misin06G130500.1.p__40466878 transcript=Misin06G130500.1 locus=Misin06G130500 ID=Misin06G130500.1.v7.1 annot-version=v7.1
MERVASSCVSLLAQRRAYSVAAAMARGAARRGADEKKKAAAAAVTKRVMG
KKEVNTAAAAAEEKKAWVPDPVTGYYRPAGSAAKEVDAAELRAKLLAEAA
AN*
>Misin06G317900.1.p__40464010 transcript=Misin06G317900.1 locus=Misin06G317900 ID=Misin06G317900.1.v7.1 annot-version=v7.1
MARVASSCISRRGLSAAITVAEESLKKVEEKAVKLGTVAKDIASAMATTT
EEKTAFWEPDPETGYYRPVTGTKEVDAADLRAEMLKQRMLQDD*
>OsKitaake03g208600.1.p__40583505 transcript=OsKitaake03g208600.1 locus=OsKitaake03g208600 ID=OsKitaake03g208600.1.v3.1 annot-version=v3.1
MSNISSVISGIISRRCYGVYARAVVTTRASDAAAAGRRTDVASAATAATA
KRDVAWMRDPKTGCWAPENRVDEVDAVDLRNLLLNYK*
>Pahal.3G312900.1.p__40348084 transcript=Pahal.3G312900.1 locus=Pahal.3G312900 ID=Pahal.3G312900.1.v3.1 annot-version=v3.1
MARVASSCAAILAQRRGLSAAMTVAEESVKKVEEKAVKLGTVAKDIASAM
ATTTEEKTAFWEPDPETGYYRPVTGTKEVDPADLRAEMLKQRMLQD*
>Pahal.5G389300.1.p__40365083 transcript=Pahal.5G389300.1 locus=Pahal.5G389300 ID=Pahal.5G389300.1.v3.1 annot-version=v3.1
MERVASSCVGLLAQRRAYSVAAAMAKGAGQRADEKKAAAAAAAKRVMLGK
KEVNTAAAAAEEKTAWVPDPATGYYRPAGGAKEVDAAELRAKLLTQAAT*
>Pahal.5G389400.1.p__40363100 transcript=Pahal.5G389400.1 locus=Pahal.5G389400 ID=Pahal.5G389400.1.v3.1 annot-version=v3.1
MERVASSCARFVSQRRGYSVSVAAAVVRGPGRMAVEKVVKRVTGKEVMNA
AASAPAEKTPWVPDPVTGYYRPAGGAKEVDAVDLRAVLLPQRVAN*
>Pahal.6G223200.1.p__40383562 transcript=Pahal.6G223200.1 locus=Pahal.6G223200 ID=Pahal.6G223200.1.v3.1 annot-version=v3.1
MAAPARALLSSRLAGVCAAKVSSCGRRTYSAAAAVAPKEPVGAACKARLP
GAGSKPREEEGFWMRDPKTGCWMPENRLHDVDAADLRARLLFSKKD*
>Pahal.9G437000.1.p__40359175 transcript=Pahal.9G437000.1 locus=Pahal.9G437000 ID=Pahal.9G437000.1.v3.1 annot-version=v3.1
MSKISSGVVSGLVKRSQRSYGVYTRAVNVQGSAAAAVGRAPTDGGAADGG
GRATGNKDVFWMRDPKTGCWIPENRFQEVDAVELRNRLLHHE*
>Pavir.3NG137200.1.p__37644187 transcript=Pavir.3NG137200.1 locus=Pavir.3NG137200 ID=Pavir.3NG137200.1.v4.1 annot-version=v4.1
MARVASSCAAILAQRRGLSAAMTVAEESVKRVEEKAVKLGTVAKDIASAM
ATTTEEKTAFWEPDPETGYYRPVTGTKEVDAADLRAEMLKQRMLQD*
>Pavir.5KG196200.1.p__37632702 transcript=Pavir.5KG196200.1 locus=Pavir.5KG196200 ID=Pavir.5KG196200.1.v4.1 annot-version=v4.1
MERVASSCVGHLAQRRAYSVAAAMAKGAGRRADDEKKAAAKRVMGKKEVN
TAAAEKTAWVPDPVTGYYRPAGGAKEVDAAELRAKLLTQAAN*
>Pavir.5NG221200.1.p__37573782 transcript=Pavir.5NG221200.1 locus=Pavir.5NG221200 ID=Pavir.5NG221200.1.v4.1 annot-version=v4.1
MERVASSCAGLLSQRRGYAVAAVVVKGPGRMVVEKVAKRVMGKEVMNTAA
AGAAASAEKTPWVPDPVTGYYRPAGGAKEVDAVDLRAKLLPQRVAN*
>Pavir.5NG221300.1.p__37574536 transcript=Pavir.5NG221300.1 locus=Pavir.5NG221300 ID=Pavir.5NG221300.1.v4.1 annot-version=v4.1
MERVASSCVGLLAQRRAYSVAAAMAKGAGRRADEKTAAAAAAKRVMGKKE
VNTAAAAAAEKTAWVPDPVTGYYRPAGGAKEVDAAELRSKLLTQATN*
>Pavir.9KG389300.1.p__37677802 transcript=Pavir.9KG389300.1 locus=Pavir.9KG389300 ID=Pavir.9KG389300.1.v4.1 annot-version=v4.1
MSKISSVVSGLIKSQRSYGVYARAVNVHGSAAAAVGRAAADGGGAADGGR
ATGNKDVFWMRDPKTGCWIPENRFQEVDAVELRNRRCSTTSEEQ*
>PhHAL.3G302100.1.p__40403949 transcript=PhHAL.3G302100.1 locus=PhHAL.3G302100 ID=PhHAL.3G302100.1.v2.1 annot-version=v2.1
MGHGPSSDSHLKIEPTTVCLYMQSLLNAFQKTCLPITSESLPFSLLTIRL
HPFFSSYINIVLDRRRFLPNKKKRQREPETGKARSPPSSCDQMARVASSC
AAILAQRRGLSAAMTVAEESVKKVEEKAVKLGTVAKDIASAMATTTEEKT
AFWEPDPETGYYRPVTGTKEVDPADLRAEMLKQRMLQD*
>PhHAL.5G390700.1.p__40424033 transcript=PhHAL.5G390700.1 locus=PhHAL.5G390700 ID=PhHAL.5G390700.1.v2.1 annot-version=v2.1
MERVASSCVGLLAQRRAYSVAAAMAKGAGRRADEKKPAAAAAAKRVMLGK
KEVNTAAAAAEEKTAWVPDPATGYYRPAGGAKEVDAAELRAKLLTQAAN*
>PhHAL.5G390800.1.p__40426658 transcript=PhHAL.5G390800.1 locus=PhHAL.5G390800 ID=PhHAL.5G390800.1.v2.1 annot-version=v2.1
MERVASSCARFVSQRRGYSVSVAAAVVRGPGRMAVEKVVKRVTGKEVMNA
AASAPAEKTPWVPDPVTGYYRPAGGAKEVDAVDLRAMLLPQRVAN*
>PhHAL.6G212800.1.p__40392153 transcript=PhHAL.6G212800.1 locus=PhHAL.6G212800 ID=PhHAL.6G212800.1.v2.1 annot-version=v2.1
MAAPARALLSSRLAGVCAAKVSSCGRRTYSAAAAVARKEPVGAACKARLP
GAGSKPREEEGFWMRDPKTGCWMPENRLHDVDAADLRARLLFSKKD*
>PhHAL.9G449000.1.p__40399536 transcript=PhHAL.9G449000.1 locus=PhHAL.9G449000 ID=PhHAL.9G449000.1.v2.1 annot-version=v2.1
MSKISSGVVSGLVQRSQRSYGVYTRAVNVQGSAAAAVGRAPTDGGAADGG
GRATGNKDVFWMRDPKTGCWIPENRFQEVDAVELRNRLLHHE*
>Seita.5G021300.1.p__32685282 transcript=Seita.5G021300.1 locus=Seita.5G021300 ID=Seita.5G021300.1.v2.2 annot-version=v2.2
MERVASGCVSLLAQRRAYSVAAAMAKGAGRRADEKAAAAKRVMGKKEVNT
AAAVAEEKTAWVPDPATGYYRPAGGAKEVDAAELRAKLLTQAAN*
>Seita.6G169100.1.p__32700747 transcript=Seita.6G169100.1 locus=Seita.6G169100 ID=Seita.6G169100.1.v2.2 annot-version=v2.2
MAARALLSSRLAGVCGAKVADCGRRTYSAAAAAAARKEPVEVASKARLPG
AAADKPKEEESFWMRDPRTGCWMPETHMGDVDAADLRARLLFAKKD*
>Seita.9G372100.1.p__32693405 transcript=Seita.9G372100.1 locus=Seita.9G372100 ID=Seita.9G372100.1.v2.2 annot-version=v2.2
MHIFDAHLGSHHNQSKPKNQAPYLSFLARYPSCIAVRPTMSNISSVLSGL
INRRSYGVYARAVNVHVSATAAVGRTADGAADGGGRATSNKDVFWMRDPK
TGCWIPENRFQEVDAVELRNRLLQHNEHLTPGA*
>Sevir.3G279200.1.p__40651384 transcript=Sevir.3G279200.1 locus=Sevir.3G279200 ID=Sevir.3G279200.1.v2.1 annot-version=v2.1
MARVASSCAAILAQRRMLSAAAVTVAEESTKKAGETAVKLGTVAKDIASA
MATTTEEKTAFWEPDPETGFYRPVTGTKEVDAADLRAEMLKQRMLQD*
>Sevir.5G019900.1.p__40628959 transcript=Sevir.5G019900.1 locus=Sevir.5G019900 ID=Sevir.5G019900.1.v2.1 annot-version=v2.1
MERVASGCVSLLAQRRAYSVAAAMAKGAGRRADEKKAAAKRVMGKKEVNT
AAAVAEEKTAWVPDPATGYYCPAGGAKEVDAAELRAKLLTQAAN*
>Sevir.5G020000.1.p__40632333 transcript=Sevir.5G020000.1 locus=Sevir.5G020000 ID=Sevir.5G020000.1.v2.1 annot-version=v2.1
MERIASSFAAGLLFSQRRGYSVAAAVVKGPGRKAVEKVAKRVMGKKEVNT
TAASPENTPWVPDPVTGYYRPAGGTMEVDAAELRAMLLPQRVAIAS*
>Sevir.6G174900.1.p__40620491 transcript=Sevir.6G174900.1 locus=Sevir.6G174900 ID=Sevir.6G174900.1.v2.1 annot-version=v2.1
MAARALLSSRLAGVCGAKVADCGRRTYSAAAAAVARKEPVEVASKARLPG
AAADKPKEEESFWMRDPKTGCWMPETHMGDVDAADLRARLLFAKKD*
>Sevir.9G377900.1.p__40612039 transcript=Sevir.9G377900.1 locus=Sevir.9G377900 ID=Sevir.9G377900.1.v2.1 annot-version=v2.1
MHIFDAHLGSHHNQSKPKNQAPYLSFLARYPSCIAVRPTMSNISSVLSGL
INRRSYGVYARAVNVHVSATAAVGRTADGAADGGGRATSNKDVFWMRDPK
TGCWIPENRFQEVDAVELRNRLLHHNEHLTPGA*
>Sobic.003G149100.1.p__37912758 transcript=Sobic.003G149100.1 locus=Sobic.003G149100 ID=Sobic.003G149100.1.v3.2 annot-version=v3.1.1
MERVASSCASLLAQRRGYSVAAAVVKGISGRKAVEKVAKRIMGKEVNTAA
AASVSAAEKTPWVPDPVTGYYRPAGGTKEVDAAELRARLLTQRVAN*
>Sobic.003G149200.1.p__37916728 transcript=Sobic.003G149200.1 locus=Sobic.003G149200 ID=Sobic.003G149200.1.v3.2 annot-version=v3.1.1
MERVASSCVSLLAQRRAYSVAAAMAKGVARRGADEKKAAAAAVTKRVMGK
KEVNTAAAAAAEEKKAWVPDPVTGYYRPAGSAAKEVDAAELRAKLLTEAA
AN*
>Thint.02G0459600.1.p__40778266 transcript=Thint.02G0459600.1 locus=Thint.02G0459600 ID=Thint.02G0459600.1.v2.1 annot-version=v2.1
MARVVSSGAVLMAQRRRFSAAITAIELSAKKVEEKAVKLGTTATDDTTED
KTAFWKPDPKTGDYRPVTGTKEVDPADLRAEMLKRRLLQQQ*
>Thint.03G0218800.1.p__40917410 transcript=Thint.03G0218800.1 locus=Thint.03G0218800 ID=Thint.03G0218800.1.v2.1 annot-version=v2.1
MARVASSCAALMAQRRGFSDAITAIGVSAKKVEEKAVKLGTAATEETTED
KTAFWKPDPETGDYRPVTGTKEVDPADLRAEMLKRRLLQQQ*
>Thint.03G0354900.1.p__40920418 transcript=Thint.03G0354900.1 locus=Thint.03G0354900 ID=Thint.03G0354900.1.v2.1 annot-version=v2.1
MARVASSCAALVAQRRGFSAAITAIDVSAKKVEEKAVKLGMAATEDTTED
KTAFWEPDPKTGDYRPVTGTKEVDPADLRAEVLKRRLLLQQ*
>Thint.07G0456400.1.p__40841208 transcript=Thint.07G0456400.1 locus=Thint.07G0456400 ID=Thint.07G0456400.1.v2.1 annot-version=v2.1
MERVASRCVGLLAQRRGYSAAAAMVKGAGRSAAAEEKTAVVSKSAMAAKK
DVGAGAEKAAWVPDPVTGYYRPSGATKEMDAADLRAKLCC*
>Thint.09G0500100.1.p__40819374 transcript=Thint.09G0500100.1 locus=Thint.09G0500100 ID=Thint.09G0500100.1.v2.1 annot-version=v2.1
MERVASRCVSLLAQRRGYSAAAAMVKGAGRSAPAAEEKTAVVAKSAMAAR
KDVAAGAEKTAWVPDPVTGYYRPSGAAKEVDAVDLRAKLCC*
>Thint.17G0130300.1.p__40847353 transcript=Thint.17G0130300.1 locus=Thint.17G0130300 ID=Thint.17G0130300.1.v2.1 annot-version=v2.1
MERVASRCVSLLAQRRGYSAAAAMVKGTGRSATAEEKTAVAAKSTMAARK
DVSTGAEKAAWAPDPVTGYYQPSGGAKEVDAADLRAKLCC*
>Traes_1AL_74A3AF73C.1__31767422 transcript=Traes_1AL_74A3AF73C.1 locus=Traes_1AL_74A3AF73C ID=Traes_1AL_74A3AF73C.1.v2.2 annot-version=v2.2
MARVASSCATLVAQRRGYSSAITAIGVSAKKVEEKAVKLGTAATEDTTED
KTAFWKPDPKTGDYRPMTGTKEVDPADLRAEMLNQRLLQQQ*
>Traes_1BL_B9D587850.1__31969185 transcript=Traes_1BL_B9D587850.1 locus=Traes_1BL_B9D587850 ID=Traes_1BL_B9D587850.1.v2.2 annot-version=v2.2
MARVVSSCAALVAQRRGFSAAITAIDVSAKKVEEKAVKLGMAATEDTTKD
KTAFWEPDPKTGDYRPVTSTKEVDPADLRAEMLKRRLLQQQ*
>Traes_3B_8B604D9E0.1__31988025 transcript=Traes_3B_8B604D9E0.1 locus=Traes_3B_8B604D9E0 ID=Traes_3B_8B604D9E0.1.v2.2 annot-version=v2.2
MERVASRCVSLLAQRRGYSAAAAMVKGARRSAPAAEEKTAVAAKSAMAAR
KEVGASAEKAAWVPDPVTGYYRPSGAPKEVDAADLRAKLCC*
>ZmPHB47.01G154300.1.p__41423790 transcript=ZmPHB47.01G154300.1 locus=ZmPHB47.01G154300 ID=ZmPHB47.01G154300.1.v1.1 annot-version=v1.1
MSKIGSFVSGLVSRRSYGSVQHAMAVNAQASAAAATKAGVVAAADASGAT
NKTKQDKFWMRDPKTGCWIPENRFEEVDVVDLRNRLIHVHHRN*
>Mamar.0020s0076.1.p__39419548 transcript=Mamar.0020s0076.1 locus=Mamar.0020s0076 ID=Mamar.0020s0076.1.v1.1 annot-version=v1.1
MAQSLSLSRRLSYFISNTISRRGYSTTISEIEAKVIRGEALKKTIDKKGA
KTNIEKPSWIPDPKTGYYRPDTGLKDTSRSGSVD*
>Desop.0222s0261.1.p__39667031 transcript=Desop.0222s0261.1 locus=Desop.0222s0261 ID=Desop.0222s0261.1.v1.1 annot-version=v1.1
MAQSLSLSRRLPYLISSTISRRGYSATISEGEAKVIRGEELKKTIDKKGS
KANVEKPSWIPDPKTGYYRPDTGRSTVLNENQ*
>Thlar.0034s0081.1.p__39506430 transcript=Thlar.0034s0081.1 locus=Thlar.0034s0081 ID=Thlar.0034s0081.1.v1.1 annot-version=v1.1
MAQSLSLSRRLSCFISNTISRRRYSAKITGEARVMRGEELKKTTNKKAAK
TNVEKPSWIPDPQTGYYRPDTGLVNPRSVHGVE*
>Caamp.0001s0157.1.p__39070191 transcript=Caamp.0001s0157.1 locus=Caamp.0001s0157 ID=Caamp.0001s0157.1.v1.1 annot-version=v1.1
MAQSLSLSRRLSCFISNTISRRGFSKKVSEEANVMRGEELKKTTDKKAAK
TNVVEKPSWIPDPKTGYYRPDTGLVNPRSVHGVE*
>Ibeam.5600s0006.1.p__39795574 transcript=Ibeam.5600s0006.1 locus=Ibeam.5600s0006 ID=Ibeam.5600s0006.1.v1.1 annot-version=v1.1
MAQSLSFSRRLSYFVSNTISRRGYSTKISEGEAILIRMEELKKTTDKKTN
VEKPSWTPDPKTGYYRPDTGLLKLRSVHSHE*
>Ibeam.6406s0003.1.p__39769813 transcript=Ibeam.6406s0003.1 locus=Ibeam.6406s0003 ID=Ibeam.6406s0003.1.v1.1 annot-version=v1.1
MAQSLSFSRRLSYFVSNTISRRGYSTKISEGEAILIRMEDLKKTTDKKTA
KTNVEKPSWTPDPKTGYYRPDTGLLKLRSVHSHE*
>Myper.0076s1167.1.p__39120919 transcript=Myper.0076s1167.1 locus=Myper.0076s1167 ID=Myper.0076s1167.1.v1.1 annot-version=v1.1
MAKSLSPYRRLSYFISNTISRRGYSTKISQGEAKVMRGEDLNKTTDKKAA
KTNVEKPSWIPDPKTGYYRPDTGLVKPRSVSGVE*
>Alyli.0280s0045.1.p__39140042 transcript=Alyli.0280s0045.1 locus=Alyli.0280s0045 ID=Alyli.0280s0045.1.v1.1 annot-version=v1.1
MAQSLSLSRRLPYLISSTISRGYSATISEGEAKVIRGEELKKTIDKKGSK
ANVEKPSWIPDPKTGYYRPDTGRSTVLNENQ*
>Clevi.0006s0181.1.p__39727587 transcript=Clevi.0006s0181.1 locus=Clevi.0006s0181 ID=Clevi.0006s0181.1.v1.1 annot-version=v1.1
MAKSFSNVKSLSLFISNAMVRRGYADAAPRAEAKVVRGEASKKTVGNRVK
PSWTPDPKTGYYRPDHTAANKVEPAELPNEKH*
>Sialb.0012s0240.1.p__39571503 transcript=Sialb.0012s0240.1 locus=Sialb.0012s0240 ID=Sialb.0012s0240.1.v1.1 annot-version=v1.1
MVQSLSLSRRLSYFISNTNSRRGFSTKISEEAKVMKGEELKTTDKKAAKT
NVVEKPSWIPDPKTGYYIPDTGLVKLRSVNGVE*
>Thhalv10001120m__20202934 transcript=Thhalv10001120m locus=Thhalv10001120m.g ID=Thhalv10001120m.v1.0 annot-version=v1.0
KNKIKNGSISLSLSRRLSYFISNTIPRKGYSTKISEGEAKVMRGEELKKI
TNTKAAKTNVEKPSWTPDPKTGYYRPDNGLVKLRSALGVE*
>Seita.3G203500.1.p__32711397 transcript=Seita.3G203500.1 locus=Seita.3G203500 ID=Seita.3G203500.1.v2.2 annot-version=v2.2
MALALSGSSALRTALSTLAPRASTTRGYAVSAAYGAMRRAAAAAEGATAG
EAKEAERGAAAEISGIPDPVTGHYRPAN*
>AL1G12210.t1__35934915 transcript=AL1G12210.t1 locus=AL1G12210 ID=AL1G12210.t1.v2.1 annot-version=v2.1
MARSLANAKILSVFVSEKLSNAVFRRGFAAAAKTALDGSVSSGGTASAAE
MKKNVGEASSEKAPWVPDPKTGYYRPETVSEEIDPAELRAVLLNNKQ*
>AL7G39360.t1__35939893 transcript=AL7G39360.t1 locus=AL7G39360 ID=AL7G39360.t1.v2.1 annot-version=v2.1
MAARSLSGAVKSLCSAASGSLSRSIVLRRSYVATSQNVTATGLSKGGSTR
VMVGKMEQRALDQEVESAWGPDPVTGYYRPSNRAAEIDPAELRELLLKNK
AKSF*
>AT4G15910.1__37384674 transcript=AT4G15910.1 locus=AT4G15910 ID=AT4G15910.1.Araport11.447 annot-version=Araport11
MAARSLSGAVKSLCSAASGSLSCSIVLRRSYVATSQNVTAAGLSKGGSTR
VMVGKMEQRGLDQEAESAWGPDPVTGYYRPSNRAAEIDPAELRELLLKNK
AKSF*
>Alyli.0013s0295.1.p__39136682 transcript=Alyli.0013s0295.1 locus=Alyli.0013s0295 ID=Alyli.0013s0295.1.v1.1 annot-version=v1.1
MAARSLSGAVKSLCSVSSGRLSGSIVLRRSYVATSQNVTEAGFSKGGSTR
VMVGKIEQRALDQEAESAWGPDPVTGYYRPLNRAAEIDPAELREMLLKNK
AKPF*
>Alyli.0271s0047.1.p__39138559 transcript=Alyli.0271s0047.1 locus=Alyli.0271s0047 ID=Alyli.0271s0047.1.v1.1 annot-version=v1.1
MAARSLSGAVKSLCSVSSGRLSGSIVLRSYVATSQNVTEAGFSKGGSTRV
MVGKIEQRALDQEAESAWGPDPVTGYYRPLNRAAEIDPAELREMLLKNKA
KPF*
>Araha.3147s0004.1.p__28862907 transcript=Araha.3147s0004.1 locus=Araha.3147s0004 ID=Araha.3147s0004.1.v1.1 annot-version=v1.1
MARSLANAKILSVFVSEKLSNAVFRRGFAAAAKTALDGSVSSGGTASAAE
MKKNVGESSSEKAPWVPDPKTGYYRPETVSEEIDPAELRAVLLNNKQ*
>Brara.A01951.1.p__30638505 transcript=Brara.A01951.1 locus=Brara.A01951 ID=Brara.A01951.1.v1.3 annot-version=v1.3
MAAARSLSGAVKSLCSAASHNISGSIVLRRSYVATVPGFGKGGSTRVTVG
KMEQRANQEAESAWAPDPVTGYYRPSNRADEIDPAELREMLLKNKAKPF*
>Camar.9272s0002.1.p__39620756 transcript=Camar.9272s0002.1 locus=Camar.9272s0002 ID=Camar.9272s0002.1.v1.1 annot-version=v1.1
MAAARSLSSAVKSLCSAASFKFSSSLVFRRTYVATVPGFGKGGSRRVTVG
KMEQRANQEAESSWAPDPVTGYYRPSNRADEIDPAELREMLLKNKAKPF*
>Carub.0007s2575.1.p__39232496 transcript=Carub.0007s2575.1 locus=Carub.0007s2575 ID=Carub.0007s2575.1.v1.1 annot-version=v1.1
MAARSLSGAVKSLCSAASGSLSGSIVLRRGYVATSQNVTATGLSKGGSTR
VMVGKKMEQRGALDQEAESAWGPDPVTGYYRPSNRADEIDPAELRELLLK
NKSKSSF*
>Crahi.1591s0002.1.p__39986952 transcript=Crahi.1591s0002.1 locus=Crahi.1591s0002 ID=Crahi.1591s0002.1.v1.1 annot-version=v1.1
MAATRSLSSAVKSLCSAGFHNFSGSIVLRRSYVATLPGFSKGDSTRVTVG
KMEQRANQEAESAWAPDPITGYYRPSNRADDIDPAELREMLLKNKAKPF*
>Desop.0237s0398.1.p__39683371 transcript=Desop.0237s0398.1 locus=Desop.0237s0398 ID=Desop.0237s0398.1.v1.1 annot-version=v1.1
MAARSLSGAVKSLCSVSSGRLSGSIVLRRSYVATSQNVTEAGFSKGGSTR
VMVGKIEQRALDQEAESAWGPDPVTGYYRPLNRAAEIDPAELREMLLKNK
AKSF*
>Distr.0022s0339.1.p__40034785 transcript=Distr.0022s0339.1 locus=Distr.0022s0339 ID=Distr.0022s0339.1.v1.1 annot-version=v1.1
MAAKSLFSAASANLCGSIVFRRSYVATSEKVTAAGLSKGGSTGVKVGKME
QRSDVESAWAPDPVTGYYRPSNRADEIDPVELREMLLKNKAKTLI*
>Eruve.0133s0018.1.p__39884307 transcript=Eruve.0133s0018.1 locus=Eruve.0133s0018 ID=Eruve.0133s0018.1.v1.1 annot-version=v1.1
MAARSLSSAVKSLSFAASNSLSGSIVLRRSYVARAPGFSKGASTRVTVGK
IKQKAYQEAEYAWAPDPVTGYYRPYNRADEIDPPELREMLLKNKAKPF*
>Eruve.0266s0061.1.p__39927183 transcript=Eruve.0266s0061.1 locus=Eruve.0266s0061 ID=Eruve.0266s0061.1.v1.1 annot-version=v1.1
MAAARSLSGAVKSLCSIASGNLSGSIVVRRSFAATAPGLGKGGSTRVTVG
KMELKANQEAESSWAPDPITGCYRPSNRADEIDPVELREMLLKTKAKPF*
>Eruve.0741s0011.1.p__39900058 transcript=Eruve.0741s0011.1 locus=Eruve.0741s0011 ID=Eruve.0741s0011.1.v1.1 annot-version=v1.1
MAARSLSSAVKSLSSAASNSLSGSIVLRRSYVATAPGFSKGASTRVTVGK
IEQKANQEAESAWAPDPVTGYYRPSNRANEIDPAELREMLLKNKAKPF*
>Eusyr.0006s0322.1.p__39701540 transcript=Eusyr.0006s0322.1 locus=Eusyr.0006s0322 ID=Eusyr.0006s0322.1.v1.1 annot-version=v1.1
MAASSLSGAAKSLFSANLSGSIVFRRSYVATAAGFSKGGSTKVMVGKTEQ
RTAMGVDQEAESAWAPDPVTGYYRPSNRAGEIDPAELREMLLKNKAKPF*
>Ibeam.0253s0012.1.p__39783116 transcript=Ibeam.0253s0012.1 locus=Ibeam.0253s0012 ID=Ibeam.0253s0012.1.v1.1 annot-version=v1.1
MASRSLFSAVSGNLISRRGYVATSTATWEKVSKGGSKIEDRTGESAWAPD
PVTGYYRPSNRVDEIDPAELREMLLKNKTKTNSIGVS*
>Ibeam.7319s0003.1.p__39761466 transcript=Ibeam.7319s0003.1 locus=Ibeam.7319s0003 ID=Ibeam.7319s0003.1.v1.1 annot-version=v1.1
MASRSLFSAVSGNLISRRGYVATSTATWEKVSKGGSKIEDRTGESAWAPD
PVTGYYRPSNRVDEIDPAELREMLLKNKTKSSPPFSS*
>Isati.0143s0009.1.p__39301909 transcript=Isati.0143s0009.1 locus=Isati.0143s0009 ID=Isati.0143s0009.1.v1.1 annot-version=v1.1
MAAARSLSGAVKSLCSAASGNLSGSVVLRRSYVATAPGLGKGGSTGVTVR
KIEQRANQEVESAWAPDPVTGYYRPSNRADEVDPVELREMLLKNKAKPF*
>Kaladp0076s0290.1.p__35748156 transcript=Kaladp0076s0290.1 locus=Kaladp0076s0290 ID=Kaladp0076s0290.1.v1.1 annot-version=v1.1
MAAARSVSVVKLMISSPAGSSVTRRGYAYAAGASQGVGLVSSGRRADMLS
KDRAESDKSWGPDPLTGYYRPVNRAAEIDAAELRNMLLKNRTRPN*
>Kalax.0266s0024.1.p__32580121 transcript=Kalax.0266s0024.1 locus=Kalax.0266s0024 ID=Kalax.0266s0024.1.v1.1 annot-version=v1.1
MAAARSVSVVKLMISSPAGSSVTRRGYAYAAGASQGVGLVSSGRRADMLS
KDRAESDKSWGPDPLTGYYRPVNRAAEIDVAELRNMLLKNRTRPN*
>Kalax.0353s0031.1.p__32597170 transcript=Kalax.0353s0031.1 locus=Kalax.0353s0031 ID=Kalax.0353s0031.1.v1.1 annot-version=v1.1
MAAAARSVSLVKLMISSPAGSAVTRRGYAYAAGASQGVGLVSSGRRADML
SKDRAESDKSWGPDPLTGYYRPVNRAAEIDVAELRNMLLKNRTRPN*
>Lesat.0079s0166.1.p__39484653 transcript=Lesat.0079s0166.1 locus=Lesat.0079s0166 ID=Lesat.0079s0166.1.v1.1 annot-version=v1.1
MAARSLSTAVKSLCSATCGSLSGSIVLRRSYVATTGNVSKGSSSRVMVGK
VEQRALDQEAESAWGPDPVTGYYRPSNRAAEIDPAELRDLLLKNKAKSL*
>Lesat.0298s0228.1.p__39476836 transcript=Lesat.0298s0228.1 locus=Lesat.0298s0228 ID=Lesat.0298s0228.1.v1.1 annot-version=v1.1
MARSLSNVKIVSSLVSQNLSASIFRRGYVATATQENVSSGGKVVVSVVMK
KKGVEESTEKISWVPDPKTGYYRPETGSHEIDPAELRAVLLNNKKQ*
>Lus10008170__23173794 transcript=Lus10008170 locus=Lus10008170.g ID=Lus10008170.BGIv1.0 annot-version=v1.0
MSRSFATAELLSAAVSRAIRSRGFSSSASAAAATTSVKGGAVSAARMVKK
TGEEGKQSWVPDPKTGFYRPDNGAEEIDAAELRAILLKKH*
>Lus10027986__23181162 transcript=Lus10027986 locus=Lus10027986.g ID=Lus10027986.BGIv1.0 annot-version=v1.0
MSRSFATAELLSAAVCKAIRRSRGFSSSASAAAATTVKGGAVSAARIVKK
TVDETAADRQSWVPDPKTGFYRPDNVAEEIDAAELRAILLKKH*
>MD03G1289900__40106351 transcript=MD03G1289900 locus=MD03G1289900 ID=MD03G1289900.v1.1.491 annot-version=v1.1
MARSFSNAKFLSALVVDGFSSSISRRGYAAGSQGVASSVVRGGGATNPRS
VNMSKKNSGEEKVGSTFKVSWVPDPKTGVYGPENGTAKIDAAELRAALLK
KH*
>Mamar.0009s0120.1.p__39414019 transcript=Mamar.0009s0120.1 locus=Mamar.0009s0120 ID=Mamar.0009s0120.1.v1.1 annot-version=v1.1
MAARSLSGAVKSLCSAASGSLSGSIVLRRSYVATSQNVTAGGFSKGGSTR
VMVGKMEQRALDQEVESAWAPDPVTGYYRPSNLAAEIDPAELRELLLKNK
AKPF*
>Myper.0039s0178.1.p__39110721 transcript=Myper.0039s0178.1 locus=Myper.0039s0178 ID=Myper.0039s0178.1.v1.1 annot-version=v1.1
MAAARSLSGAVKSLCSAASGNLSASIVLRRSYVATAPGFSKGGSTGVTVG
KIEQRANQEAESAWAPDPVTGYYRPSNRADEVDPAELREMLLKNKAKPF*
>PGSC0003DMP400055018__37458811 transcript=PGSC0003DMT400081309 locus=PGSC0003DMG400031788 ID=PGSC0003DMT400081309.v4.03 annot-version=v4.03
MARSFSNSKILSAFVSDSVSALLSRRGYAAASQGAVSGVAKGGVPRSNVI
MQKSGEESVKTSWVPDPVTGYYRPEGQANEIDAAELRKMLLKHRSGSN*
>Podel.10G009500.1.p__37338014 transcript=Podel.10G009500.1 locus=Podel.10G009500 ID=Podel.10G009500.1.v2.1 annot-version=v2.1
MARSLPNAKLLVASLADGLSLSVFRRGYAAAAPISAAVTASFGRGGSRTS
AMTGKMEDGAVTKEDSEAYSAWAPDPVTGYYRPANYVAEIDPAELREMVL
SHRVRPQ*
>Potri.010G012100.1.p__37223450 transcript=Potri.010G012100.1 locus=Potri.010G012100 ID=Potri.010G012100.1.v3.1 annot-version=v3.1
MARSLPNAKLLVASLADGLSLSVFRRGYAAAAPISAAVTASFGRGGSRTS
AMTGKMEDGAVAKEDSEAYSAWAPDPVTGYYRPANYVAEIDPAELREMVL
SHRVRPQ*
>Prupe.8G263100.1.p__32081272 transcript=Prupe.8G263100.1 locus=Prupe.8G263100 ID=Prupe.8G263100.1.v2.1 annot-version=v2.1
MARSFSNAKLLSALVADGFSSTITRRGYAAGSQGVASSVVRGGGATNPTS
VNVVKNSGEDKVSSASKVSWVPNPKTGFYGPENGAEEIDAAELRAALLKK
H*
>SapurV1A.0052s0370.1.p__31400094 transcript=SapurV1A.0052s0370.1 locus=SapurV1A.0052s0370 ID=SapurV1A.0052s0370.1.v1.0 annot-version=v1.0
MARSFSNAKVVSGLISKAINGRGFSSAASQGAAVSKARSGADSMVKKTGE
EVGKSTEKTSWVPDPRTGFYRPGNVAEETDAAGLRASLLKKH*
>SapurV1A.1579s0040.1.p__31412812 transcript=SapurV1A.1579s0040.1 locus=SapurV1A.1579s0040 ID=SapurV1A.1579s0040.1.v1.0 annot-version=v1.0
MARSLLNAKLPVASIADGLSLSVFRRGYAAAAAPISAAVTATFGSGGSRA
GGMSGKVEDRAATKEDSEAYSTWAPDPVTGYYRPANHAAEIDPAELRDML
LNRRVRPQ*
>Sevir.3G208700.1.p__40646606 transcript=Sevir.3G208700.1 locus=Sevir.3G208700 ID=Sevir.3G208700.1.v2.1 annot-version=v2.1
MALALSGSSALRAALSTLVPRASATRGYAASAAYGAMRRVAAAAEGAAAG
EAKDAGRGAATEISCVPDPVTGYYRPATWAAAADPADLRAAHLRQLGRMR
RRILRRTRWRQGTSGRTRRIPPPAPPPPRRAPLPRTPPRPSSSYVPPRAA
SRTGDPDPARTAGWYSWSGRRSAPPPPRRDRPDPPPPRRQRPAEVVPPPP
QPQASAPAPNPGPYPASASG*
>Sialb.0711s0021.1.p__39567843 transcript=Sialb.0711s0021.1 locus=Sialb.0711s0021 ID=Sialb.0711s0021.1.v1.1 annot-version=v1.1
MAAPSISGAVKSLLSASVSRSIVLRRNYVATSPGFSKGGSTRVTVGKIEQ
RANQEAESAWAPDPVTGYYRPSNRADEIDPAELREMLLKNKAKPF*
>Stapi.11037s0002.1.p__39827226 transcript=Stapi.11037s0002.1 locus=Stapi.11037s0002 ID=Stapi.11037s0002.1.v1.1 annot-version=v1.1
MAARSLSGAVKSLCSAASGNLSGSIVLRRSYVATAPGFSKGGSTRVTVGK
IEQRANQEAESAWAPDPVTGYYRPSNHADEIDPAELREMLLKNKAKPF*
>Stapi.3583s0003.1.p__39842298 transcript=Stapi.3583s0003.1 locus=Stapi.3583s0003 ID=Stapi.3583s0003.1.v1.1 annot-version=v1.1
MAAARSVSGAVKSLFSAASVNLSGSIVLRRSYVATAPGFSKGGFNRVTVG
KIEQRANQEAESAWAPDPVTGYYRPSNRVDEIDPAELREMLLKNKAKPF*
>Thlar.0032s0026.1.p__39504006 transcript=Thlar.0032s0026.1 locus=Thlar.0032s0026 ID=Thlar.0032s0026.1.v1.1 annot-version=v1.1
MAARSLSGAVKSLCSAASGNLSGSIVLRRSYASTTAPGFSKGCSTRVTVG
KVEQRANQEAESASAWGPDPVTGYYRPLNRTDEIDPVELREMLLKNKAKS
F*
>Eruve.1418s0006.1.p__39930691 transcript=Eruve.1418s0006.1 locus=Eruve.1418s0006 ID=Eruve.1418s0006.1.v1.1 annot-version=v1.1
MARSFSNVKIVSAFVSQELSNAIFRRGYAATAAQASVGKGGAAVSAVMKK
KRVEESTQKIAWIPDPKTGYYRPETGSKEIDPAELRATLLNNKQ*
>Brara.C02812.1.p__30616701 transcript=Brara.C02812.1 locus=Brara.C02812 ID=Brara.C02812.1.v1.3 annot-version=v1.3
MARSLSNVKIVSAFVSQELSNAIFRRGYAATAAQASVGKGGAVVSAVMKK
KGVEESTQKIAWIPDPKTGYYRPETGSKEIDPAELRAALLNNKQ*
>Stapi.0778s0003.1.p__39870873 transcript=Stapi.0778s0003.1 locus=Stapi.0778s0003 ID=Stapi.0778s0003.1.v1.1 annot-version=v1.1
MARSLSNVKIVSAFVSQELSNAIFRRGYAATAAQSSGGRSGAVVLAAMKK
KGVEESNKKISWIPDPKTGYYRPETGSKEIDPAELRAALLNNKQ*
>Myper.0063s0087.1.p__39113291 transcript=Myper.0063s0087.1 locus=Myper.0063s0087 ID=Myper.0063s0087.1.v1.1 annot-version=v1.1
MARSLSNVKIVSAFVSQELSNAIFRRGYAATAAQPSGGKGGAVVSAVMKK
KGVEESSQKIAWIPDPKTGYYRPETGSNEIDPAELRAALLNNKQ*
>Eruve.1159s0023.1.p__39912207 transcript=Eruve.1159s0023.1 locus=Eruve.1159s0023 ID=Eruve.1159s0023.1.v1.1 annot-version=v1.1
MARSFSNVKIVSAFVSQELSNAIFRRGYAATAAQASVGKGGAVVSAVMKK
KRVEESTQKISWIPDPKTGYYRPETGSKEIDPAELRATLLNNKQ*
>Bostr.16335s0013.1.p__30675682 transcript=Bostr.16335s0013.1 locus=Bostr.16335s0013 ID=Bostr.16335s0013.1.v1.2 annot-version=v1.2
MARSLSNVKIVSAFVSHELSNAIFRRGYAATAVQGSITSAVMKKKGVEES
TQKISWVPDPKTGYYRPETGSNEIDPAELRAALLNNKQ*
>Eruve.1418s0005.1.p__39930678 transcript=Eruve.1418s0005.1 locus=Eruve.1418s0005 ID=Eruve.1418s0005.1.v1.1 annot-version=v1.1
MNVSCMKLFYNIVFYLFAKTTYFENMARSFSNVKIVSAFVSQELSNAIFR
RGYAATAAQASVGKGGAVVSAVMKKKRVEESTQKISWIPDPKTGYYRPET
GSKEIDPAELRATLLNNKQ*
>Caamp.1040s0203.1.p__39104891 transcript=Caamp.1040s0203.1 locus=Caamp.1040s0203 ID=Caamp.1040s0203.1.v1.1 annot-version=v1.1
MARSLSNVKIVSAFVSQELSNAFFRRGFAATAAQSSGGKGGAVVSAVMKK
KGVEESSQKIAWIPDPKTGYYRPETGSNEIDPAELRAALLNNKQ*
>Eruve.8019s0001.1.p__39948576 transcript=Eruve.8019s0001.1 locus=Eruve.8019s0001 ID=Eruve.8019s0001.1.v1.1 annot-version=v1.1
MARSFSNVKMVSAFVSQELSNAIFRRGYAATAGQSSSRKGGAVVSAVMKK
GVEESNQKVAWIPDPKTGYYRPETGSNEIDPAELRAALLNNKQ*
>Caamp.1041s1589.1.p__39090258 transcript=Caamp.1041s1589.1 locus=Caamp.1041s1589 ID=Caamp.1041s1589.1.v1.1 annot-version=v1.1
MARSLSNVKIVSAFVSQELSNAIFRRGYAATAAQSSGGRCGAVVSAVMKK
KGVEKSNEKINWIPDPKTGYYRPETGSKDIDPAELRAALLNNKQ*
>Roisl.0082s0442.1.p__39199330 transcript=Roisl.0082s0442.1 locus=Roisl.0082s0442 ID=Roisl.0082s0442.1.v1.1 annot-version=v1.1
MARSLSNVKIVSAFVSRELSNAIFRRGYAATATQGSVSSGGKGGAVVSAV
MKKKGVEESTQKISWVPDPKTGYYRPETGSNEIDPAELRAALLNNKQ*
>Thlar.0023s0143.1.p__39533199 transcript=Thlar.0023s0143.1 locus=Thlar.0023s0143 ID=Thlar.0023s0143.1.v1.1 annot-version=v1.1
MARSLSNVKLVSAFVSQGLSNAIFRRGFAATAAQPSVSSGGRSGSVVSAV
MKKKGVEDSNQKISWVPDPKTGYYRPETGSNEIDPAELRAALLNNKQ*
>Bol030669__37347008 transcript=Bol030669 locus=Bol030669 ID=Bol030669.v1.0.446 annot-version=v1.0
MARSLSNVKIVSAFVSRELSNAIFRRGYAATAAQASVGKGGAVVSGVMKK
KGVEESTQKIAWIPDPKTGYYRPETGSKEIDPAELRAALLNNKQ*
>Brara.B02603.1.p__30610440 transcript=Brara.B02603.1 locus=Brara.B02603 ID=Brara.B02603.1.v1.3 annot-version=v1.3
MARSLSNVKFVSAFVSQELSNAIFRRGYAATAAQSSSGKGRAVVSAVMKK
GVEESNKKISWIPDPKTGYYRPETGSNEIDPAELRAALLNKKQ*
>Isati.0977s0006.1.p__39303400 transcript=Isati.0977s0006.1 locus=Isati.0977s0006 ID=Isati.0977s0006.1.v1.1 annot-version=v1.1
MARSLSNVKIVSAFVSRELSNAIFRRGYAATAAQSSGGKGGAVVSAVMKK
KGVEESSQKIAWIPDPKTGYYRPETGSNEIDPAELRAALLNNKQ*
>Crahi.0679s0016.1.p__39976727 transcript=Crahi.0679s0016.1 locus=Crahi.0679s0016 ID=Crahi.0679s0016.1.v1.1 annot-version=v1.1
MARSLSNVKFVSAFVSQELSNAIFRRGYAATAAQSSGGKGGAVFSAVMKK
KGAEESNQKISWIPDPKTGYYRPETGSDEIDPAELRAALLNKKQ*
>Desop.0039s0192.1.p__39670078 transcript=Desop.0039s0192.1 locus=Desop.0039s0192 ID=Desop.0039s0192.1.v1.1 annot-version=v1.1
MARSLANVKIVSAFVSHELSNAIFRRGYAATAAQGSVSSGGRGGAVASAV
MKKKGVEESTKKISWVPDPKTGYYRPETGSNEIDPAELRAALLNNKQ*
>AL6G50740.t1__35928408 transcript=AL6G50740.t1 locus=AL6G50740 ID=AL6G50740.t1.v2.1 annot-version=v2.1
MARSFSNVKIVSAFVSRELSNAIFRRGYAATAAQGSGGRSGAAASAVMKK
KGVEESTQKISWVPDPKTGYYRPETGSNEIDAAELRAALLNNKQ*
>Camar.0216s0015.1.p__39646172 transcript=Camar.0216s0015.1 locus=Camar.0216s0015 ID=Camar.0216s0015.1.v1.1 annot-version=v1.1
MARSLSNVKFVSAFVSQELSNAIFRRGFAATTAQPSGGKGGAVVSAVMKK
KGVEESSQKIAWIPDPKTGYYRPETGSNEIDPAELRAALLNNKQ*
>Luann.0005s0444.1.p__39404589 transcript=Luann.0005s0444.1 locus=Luann.0005s0444 ID=Luann.0005s0444.1.v1.1 annot-version=v1.1
MARSLSNVKIVSAFFSHELSNAIFRRGYAATAAQSSVSSGGKGGAVVSAV
MKKKVVEDSNQKISWVPDPKTGYYRPETGSKEIDPAELRAALLNNKQ*
>Camar.2402s0007.1.p__39610080 transcript=Camar.2402s0007.1 locus=Camar.2402s0007 ID=Camar.2402s0007.1.v1.1 annot-version=v1.1
MARSLSNVKIVSAFVSKELSNAIRRGFAATAAQASGGKGGAVVSAVMKKK
GVEESTQKIAWIPDPKTGYYRPETGSKEIDPAELRAALLNNKQ*
>Carub.0006s3478.1.p__39247582 transcript=Carub.0006s3478.1 locus=Carub.0006s3478 ID=Carub.0006s3478.1.v1.1 annot-version=v1.1
MARSLSNVKIVSAFLSHELSNAIFRRGYAATAVQGSGGRSGAVTSAAMKK
KGVEESTQKISWVPDPKTGYYRPETGSNEIDAAELRAALLNNKQ*
>Eusyr.0022s0435.1.p__39704981 transcript=Eusyr.0022s0435.1 locus=Eusyr.0022s0435 ID=Eusyr.0022s0435.1.v1.1 annot-version=v1.1
MARSLSNVKIVSAFVSKELSNAIFRRGFAATATQTGVSSGGKNGTVVSAA
MKKKGVEESNQKISWIPDPKTGYYRPETGSKEIDPAELRAALLNNKQ*
>Crahi.0025s0001.1.p__39983936 transcript=Crahi.0025s0001.1 locus=Crahi.0025s0001 ID=Crahi.0025s0001.1.v1.1 annot-version=v1.1
MARSLSNVKMVSAFVSQELSNAIFRRGFAATAAQPSAGKGGAVVSAVMKK
KGVEESSQKIAWIPDPKTGYYRPETGSNEIDPAELRAALLNKKQ*
>Stapi.4379s0002.1.p__39831189 transcript=Stapi.4379s0002.1 locus=Stapi.4379s0002 ID=Stapi.4379s0002.1.v1.1 annot-version=v1.1
MARSLSNVKIVSAFVSQELSNAIFRRGYAATAAQSRGGRSGAVVSAVMKK
KGVEESNQKISWIPDPKTGYYRPETGSKEIDPAELRAALLNKQ*
>Sialb.1087s0015.1.p__39551412 transcript=Sialb.1087s0015.1 locus=Sialb.1087s0015 ID=Sialb.1087s0015.1.v1.1 annot-version=v1.1
MARSLSNVKILSAFVSQELSNAIFRRGYAATAAQASVGKGGAVVSAVMKK
KRGVEESTQKIAWIPDPKTGYYRPETGSKEIDPAELRAAVFNNKQ*
>Mamar.0100s0087.1.p__39414469 transcript=Mamar.0100s0087.1 locus=Mamar.0100s0087 ID=Mamar.0100s0087.1.v1.1 annot-version=v1.1
MARSLSNVKIVSAFVSQELSNAIFRRGYAAKGSVTSGGRSGAAVASAVMK
KKGVEESTQKSSWVPDPKTGYYRPETGSNEIDPAELRAALLNNKQ*
>Camar.0225s0027.1.p__39638329 transcript=Camar.0225s0027.1 locus=Camar.0225s0027 ID=Camar.0225s0027.1.v1.1 annot-version=v1.1
MARSLSNVKFVSAFVSQELSNAIFRRGYAATAAQSSGGKGGAIVSAGMKK
KGVEESNKKISWIPDPQTGYYRPDTGSNEIDPAELRAALLNKKQ*
>Thecc1EG004676t1__27435250 transcript=Thecc1EG004676t1 locus=Thecc1EG004676 ID=Thecc1EG004676t1.CGDv1.1 annot-version=v1.1
MARSFSNAKLFSTFVADGISNAISRRGYAAASQGVVSGGAARNAAVVKKT
GEEMAGAKEKVSWVPDPVTGFYRPENTAKEIDVAELRAMLLKKN*
>Crahi.0572s0015.1.p__39991726 transcript=Crahi.0572s0015.1 locus=Crahi.0572s0015 ID=Crahi.0572s0015.1.v1.1 annot-version=v1.1
MARSLSNVKIVSSFVSQELSNAIFRRGFTATAKQANVGKGGAVVSTVVKK
KGVEEPNQKITWIPDPKTGYYRPETGSKEIDPAELRAALLNNKQ*
>Alyli.0016s0183.1.p__39173735 transcript=Alyli.0016s0183.1 locus=Alyli.0016s0183 ID=Alyli.0016s0183.1.v1.1 annot-version=v1.1
MARSLANVKIVSAFFSHELSNAIFRRGYAATAAQGSVSSGGRGGAVASAV
MKKKGVEESTKKISWVPDPKTGYYRPETGSNEIDPAELRAALLNNKQ*
>AT4G02380.1__19644988 transcript=AT4G02380.1 locus=AT4G02380 ID=AT4G02380.1.TAIR10 annot-version=TAIR10
MARSISNVKIVSAFVSRELSNAIFRRGYAATAAQGSVSSGGRSGAVASAV
MKKKGVEESTQKISWVPDPKTGYYRPETGSNEIDAAELRAALLNNKQ*
>Lesat.0042s0166.1.p__39494283 transcript=Lesat.0042s0166.1 locus=Lesat.0042s0166 ID=Lesat.0042s0166.1.v1.1 annot-version=v1.1
MARSLSNVKILSVFVSEEFSNAIFRRGFAVAAKTANVSSGGNAFAAEMKK
NVREESSEKAPWIPDPKTGYYRPETGSDQIDPAELRAILLNNKQ*
>Stapi.7635s0002.1.p__39863763 transcript=Stapi.7635s0002.1 locus=Stapi.7635s0002 ID=Stapi.7635s0002.1.v1.1 annot-version=v1.1
MARSLSNVKIVSAFVSQELSSAIFRRGFAATAAQSSGGKGGAVVSAVMKK
KGVEESSQKIAWIPDPKTGYYRPETGSNEIDPAELRAALLNNKQ*
>Carub.0001s0193.1.p__39228243 transcript=Carub.0001s0193.1 locus=Carub.0001s0193 ID=Carub.0001s0193.1.v1.1 annot-version=v1.1
MARSLSNAKIISVFVSEKLSNAVFRRGFAVAAKTASDGSVSSGGNASPAV
MKNKIVEASSDKAPWVPDPKTGYYRPETASEEIDPAELRAVLLNNKQ*
>Eruve.1159s0022.1.p__39912223 transcript=Eruve.1159s0022.1 locus=Eruve.1159s0022 ID=Eruve.1159s0022.1.v1.1 annot-version=v1.1
MNVSCMKLFYNIVFYLFASKFARSFSNVKIVSAFVSQELSNAIFRRGYAA
TAAQASVGKGGAVVSAVMKKKRVEESTQKISWIPDPKTGYYRPETGSKEI
DPAELRATLLNNKQ*
>Alyli.0009s0255.1.p__39190368 transcript=Alyli.0009s0255.1 locus=Alyli.0009s0255 ID=Alyli.0009s0255.1.v1.1 annot-version=v1.1
MARSLANIKMVSAFVSHELSNAIFRRGYAATAAQGSVSGGGRGGAVASAV
MKKKGVEESTKKISWVPDPKTGYYRPETGSNEIDPAELRAALLNNKQ*
>Eruve.0247s0001.1.p__39914580 transcript=Eruve.0247s0001.1 locus=Eruve.0247s0001 ID=Eruve.0247s0001.1.v1.1 annot-version=v1.1
MARTFSNVKMVSAFVSQELSNAIFRRGYAATAGQSSSRKGGAVVSAVMKK
GVEESNQKVAWIPDPKTGYYRPETGSNEIDPAELRAALLNNKQ*
>Sialb.0017s0076.1.p__39560590 transcript=Sialb.0017s0076.1 locus=Sialb.0017s0076 ID=Sialb.0017s0076.1.v1.1 annot-version=v1.1
MARSFSNVKMVSAFVSQELSNAIFRRGCAATAGQSSGGKGGAVVSAVMKK
GVEESNQKIAWIPDPKTGYYRPETGSNEIDPAELRAALLNKNKQ*
>Cagra.0897s0096.1.p__28902806 transcript=Cagra.0897s0096.1 locus=Cagra.0897s0096 ID=Cagra.0897s0096.1.v1.1 annot-version=v1.1
MARSLSNAKIISVFVSEKLSNAVFRRGFAVAAKTASDGSVSSGGNASPAV
MKNKVVKASSEKAPWVPDPKTGYYRPETASEEIDPAELRAVLLNNKQ*
>Gorai.004G090800.1__26777110 transcript=Gorai.004G090800.1 locus=Gorai.004G090800 ID=Gorai.004G090800.1.v2.1 annot-version=v2.1
MARSLSNAKLFSTFVVDGISNVISRRGYAAASQGIVSSGIRGGAGRSAAT
VAKKTGEDMSGGAKEKVSWVPDPVTGCYRPENCPNEIDVAELRSMLLKKH
*
>Gohir.A08G076800.1.p__38156426 transcript=Gohir.A08G076800.1 locus=Gohir.A08G076800 ID=Gohir.A08G076800.1.v1.1 annot-version=v1.1
MARSLSNAKLFSTFVVDGISNVISRRGYAAASQGIVSSGIRGGAGRSAAT
VAKKTGEEMSRGAKEKVSWVPDPVTGCYRPENCPNEIDVAELRSMLLKKH
*
>Bol006052__37350694 transcript=Bol006052 locus=Bol006052 ID=Bol006052.v1.0.446 annot-version=v1.0
MARSLSSVKFVSAFVSQELSNAIFRRGFAATTAQPSGGKGGAVVSAVMKK
GVEESNQKIAAWIPDPKTGYYRPETGSNEIDPAELRAALLNKKQ*
>Brara.I00151.1.p__30643913 transcript=Brara.I00151.1 locus=Brara.I00151 ID=Brara.I00151.1.v1.3 annot-version=v1.3
MARSLSSVKFVSAFVSQELSNAIFRRGFAATTAQPSGGKGGAVVSAVMKK
GMEESNQKLSAWIPDPKTGYYRPETGSNEIDPAELRAALLNKKQ*
>AT4G02380.3__37385352 transcript=AT4G02380.3 locus=AT4G02380 ID=AT4G02380.3.Araport11.447 annot-version=Araport11
MRSEKTISESLPLFPLFLHSLLYKPSSPLPLFSSLQTIFESLERENTDDT
NFLQSRCRSIIISFLGYISPSAAATRSYKNKKSVFSLFKKPLTSKMARSI
SNVKIVSAFVSRELSNAIFRRGYAATAAQGSVSSGGRSGAVASAVMKKKG
VEESTQKISWVPDPKTGYYRPETGSNEIDAAELRAALLNNKQ*
>Luann.0010s0033.1.p__39402873 transcript=Luann.0010s0033.1 locus=Luann.0010s0033 ID=Luann.0010s0033.1.v1.1 annot-version=v1.1
MARSLSNAKIVSAFVSRELSNAIFRRGFAATAAQGSVSSGGKSGAVVSAV
MKKKGVEDSNQEISWVPDPKTGYYRPETGSNEIDPAELRAALINNKQ*
>Eucgr.H01104.1.p__32041066 transcript=Eucgr.H01104.1 locus=Eucgr.H01104 ID=Eucgr.H01104.1.v2.0 annot-version=v2.0
MARSLSNAKLFSAALVDGISASIARRGYAAASQGVASSFAKTGATRSTVM
SKKTGEEKARSTERVSWVPDPKTGYYRPENRAEEIDVAELRAMLLKNKN*
>Eusyr.0126s1151.1.p__39687909 transcript=Eusyr.0126s1151.1 locus=Eusyr.0126s1151 ID=Eusyr.0126s1151.1.v1.1 annot-version=v1.1
MARSLSNAKIISVFVTEGISNAIFRRGFAVGAKTVASQGSVSTGGNASAS
VMKKEVGEESSLKAPWVPDPKTGYYRPETGSEEIDPAELRAILLNNKQ*
>Thhalv10009185m__20185264 transcript=Thhalv10009185m locus=Thhalv10009185m.g ID=Thhalv10009185m.v1.0 annot-version=v1.0
MARSLSNANILSVFVAEEFSNAIFRRGFAVAANTTLQGSVSSGGAASAAV
MKNNVGQESSEKAPWVPDPKTGYYRPETVSEEIDPAELRAVLLNNKQ*
>Sialb.1066s0005.1.p__39564254 transcript=Sialb.1066s0005.1 locus=Sialb.1066s0005 ID=Sialb.1066s0005.1.v1.1 annot-version=v1.1
MARSLSNVKILSSLVSQELSNAIFRRGYAATAAQASVGKSGAVVSAVMKK
KRGVEESTQKIAWIPDPKTGYYRPETGSKEIDPAELRAAVFNNKQ*
>Mamar.0052s0683.1.p__39439712 transcript=Mamar.0052s0683.1 locus=Mamar.0052s0683 ID=Mamar.0052s0683.1.v1.1 annot-version=v1.1
MARSLSHAKILSVFVAEEFSNAVFRRGFAVAAKTASEGSVASGGTASAAV
MKKKVGEESSQKASWVPDPKTGYYRPETVSEEIDPAELRAVLLNNKQ*
>Lesat.0112s0261.1.p__39477917 transcript=Lesat.0112s0261.1 locus=Lesat.0112s0261 ID=Lesat.0112s0261.1.v1.1 annot-version=v1.1
MARSLSNVKIISVFVAEEFSNTIFRRGFAVAAKTAFEGTVASGGNAFAAE
MKKNVKEESNEKAPWIPDPKTGYYRPETGSDQIDPAELRAILLNNKQ*
>Thhalv10029091m__20197886 transcript=Thhalv10029091m locus=Thhalv10029091m.g ID=Thhalv10029091m.v1.0 annot-version=v1.0
MARSLSDVKLVSAFVSRELSNAIFRRGFAATAAQSSGGRSGAVASAVMKK
KGAEESNQKISWVPDPKTGYYRPETGSNEIDPAELRAALLNNKQ*
>Anaoc.0006s1473.1.p__37484739 transcript=Anaoc.0006s1473.1 locus=Anaoc.0006s1473 ID=Anaoc.0006s1473.1.v0.9 annot-version=v0.9
MARSFSNAKLFSAVVVDGISNAIYRRGYAAFHKELRRTWQEEPEQKVSWV
PDPVTGYYRPENGASEIDVAELRALLLKNKN*
>Gorai.004G142600.1__26777664 transcript=Gorai.004G142600.1 locus=Gorai.004G142600 ID=Gorai.004G142600.1.v2.1 annot-version=v2.1
MARSFSNVKVFSTFVVDGISNAISRRGYAATSQGVASNGVKEAARNAAVL
KKTGEDMATATKDKVNWVPDPVTGFYRPENTVNEICPAELRATLLKKN*
>Oeu046672.1__37740229 transcript=Oeu046672.1 locus=Oeu046672.1 annot-version=v1.0
MARSFSNAKMLSSFVVNRISAVVTRRGYAATASQSGVSSGVRGGASNVML
KKGEKESTKTSWVPDPVTGYYRPENQSKEIDAAELREILLKNKTRRH*
>Eruve.1534s0016.1.p__39877310 transcript=Eruve.1534s0016.1 locus=Eruve.1534s0016 ID=Eruve.1534s0016.1.v1.1 annot-version=v1.1
MARSLSTAKIFSVFVAEEFSNAISRRGFAVAADTALHGSVSSGGTTASAS
VMKKNVGEESIEKAPWIPDPKTGYYRPATVSEEIDPAELRAVLLNNKQ*
>Distr.0019s0264.1.p__40023698 transcript=Distr.0019s0264.1 locus=Distr.0019s0264 ID=Distr.0019s0264.1.v1.1 annot-version=v1.1
MARSLSNVKIVSSFLSQELSNVIFRRGIAATTTKSSVSSGLKAMEKNKVV
KESNQKISWVPDPKTGYYRPETGSNEIDPAELRAALLNNKQ*
>Oeu011462.1__37719687 transcript=Oeu011462.1 locus=Oeu011462.1 annot-version=v1.0
MARSFSNAKIFSSLVADRISAAVNRRGYVAASSQSGMSSSVSGGVSNVML
KKGEKESTKTSWVPDPVTGYYRPENQSKEIDAAELREILLKNKIRGH*
>Eruve.3332s0016.1.p__39878309 transcript=Eruve.3332s0016.1 locus=Eruve.3332s0016 ID=Eruve.3332s0016.1.v1.1 annot-version=v1.1
MARSLSTAKIFSVFVAEEFSNAISRRGFAVAADTALHGSVASGGATASSA
VMKKNVGEESIEKAPWIPDPKTGYYRPATVSEEIDPAELRAVLLNNKQ*
>Gorai.004G090700.1__26773060 transcript=Gorai.004G090700.1 locus=Gorai.004G090700 ID=Gorai.004G090700.1.v2.1 annot-version=v2.1
MARSFSNAKLFSTFVVDGISNVISRRGYAAASQGIVSSGIRGGAGRSAAA
VVKKTGEEMSGGAKEKVSWVPDPVTGCYRPENCANETDVAELRATLLKNT
SLHIFSSTKLTCLLAPPSFV*
>Roisl.0210s0210.1.p__39193468 transcript=Roisl.0210s0210.1 locus=Roisl.0210s0210 ID=Roisl.0210s0210.1.v1.1 annot-version=v1.1
MARSLSKAKILSVFLAEEFSNAFSRRGFAVAAKTTSEGSASSGATTSAAV
LKKIVGEESSQKAPWVPDPKTGYYRPETVSEEIDPAELRAVLLNNKQ*
>Eucgr.H01103.1.p__32040741 transcript=Eucgr.H01103.1 locus=Eucgr.H01103 ID=Eucgr.H01103.1.v2.0 annot-version=v2.0
MARSLSNAKLFSAVLVDGISASFARRGYAAASQGVASSVAKTGATRSAVM
SKKTGEETARSTERVSWVPDPKTGYYRPENRAEEIDVAELRAALLKNKN*
>Cocit.H0659.1.p__41059488 transcript=Cocit.H0659.1 locus=Cocit.H0659 ID=Cocit.H0659.1.v2.1 annot-version=v2.1
MARSLSNAKLFSAALVDGISASIARRGYAAASQGVASSFAKTGSTRSTVM
SKKTGEEVARPTERVSWVPDPKTGYYRPENRPEEIDVAELRATLLKNKN*
>Anaoc.0002s1613.1.p__37512723 transcript=Anaoc.0002s1613.1 locus=Anaoc.0002s1613 ID=Anaoc.0002s1613.1.v0.9 annot-version=v0.9
MARSFSNAKLFSAFAFDGISNAIYRRGYAAASQGVVSNVTRGTGARTGPM
VKKSGEEMMGSNEKVSWVPDPVTGYYRPENGANDLDVADLRALLLKNKT*
>Eruve.1606s0001.1.p__39888413 transcript=Eruve.1606s0001.1 locus=Eruve.1606s0001 ID=Eruve.1606s0001.1.v1.1 annot-version=v1.1
MARSLSNVKFVSAFVSKELSNAIFRRGYAAATAAQSSGGKGGAVVSAVMK
KGVEETNKNISWIPDPKTGYYRPETGSKEIDPAALRAALLNKKQ*
>Oeu048333.1__37728229 transcript=Oeu048333.1 locus=Oeu048333.1 annot-version=v1.0
MARSFSNFKIVSAFVANKVSAASTGRGYAAAAQGGVSKSLSSGGVAPNMI
LKKGVEESGKSTSWVPDPVTGYYRPENQAAEIDAAELRALLLKNKISAH*
>Eruve.1936s0004.1.p__39912299 transcript=Eruve.1936s0004.1 locus=Eruve.1936s0004 ID=Eruve.1936s0004.1.v1.1 annot-version=v1.1
MARSLSNVKFVSAFISKELSNAIFRRGYAAATAAQSSGGKGGAVVSAVMK
KGVEETNKNISWIPDPKTGYYRPETGSKEIDPAALRAALLNKKQ*
>Luann.0018s0147.1.p__39385693 transcript=Luann.0018s0147.1 locus=Luann.0018s0147 ID=Luann.0018s0147.1.v1.1 annot-version=v1.1
MARSLSNAKNLSVFVAEEFSNAIFRRGFAVAAKTATEGSVSSGSTAVLKK
KIGEESSQKATWVPDPKTGYYRPETGSESIDPAELRAILLNNKQ*
>VIT_207s0005g00660.1__38056844 transcript=VIT_207s0005g00660.1 locus=VIT_207s0005g00660 ID=VIT_207s0005g00660.1.v2.1 annot-version=v2.1
MARSLSNAKVISAIVVDGFSLAIHRRGYAAASGAVSSVARGQKSGVVVKK
LGEEMKGRASETSPWVPDPVTGYYRPENEAKQIDVAELRQTLLKHKN*
>Desop.0033s0068.1.p__39675552 transcript=Desop.0033s0068.1 locus=Desop.0033s0068 ID=Desop.0033s0068.1.v1.1 annot-version=v1.1
MARSLSNVKILSVGVAEKVSNAVFRRGFAVAAKKVSEESVSAAVMKQKVG
EESSQKAPWVPDPKTGYYRPETVSQEIDPAELRAVLLNNKQ*
>Distr.0254s1202.1.p__40009622 transcript=Distr.0254s1202.1 locus=Distr.0254s1202 ID=Distr.0254s1202.1.v1.1 annot-version=v1.1
MARSLSNAKNLSIFVAEELSNAIFRRGFAVGAKTASLTQGSVSSGGNAVL
KKKVVGEEKAAWVPDPKTGYYRPETGSDEIDPAELRAVLLNNKQ*
>Gohir.D08G086400.1.p__38130639 transcript=Gohir.D08G086400.1 locus=Gohir.D08G086400 ID=Gohir.D08G086400.1.v1.1 annot-version=v1.1
MACSLSNAKLFSTFVVDVISNVISRRGYAAASQGIVSSGIRGGAGRSAAT
VAKKTGEDMSGGAKEKVSWVPDPVTGCYRPENCPNEIDVAELRSMLLKKH
*
>Sialb.1758s0002.1.p__39584362 transcript=Sialb.1758s0002.1 locus=Sialb.1758s0002 ID=Sialb.1758s0002.1.v1.1 annot-version=v1.1
MARSLSNIKFVSAFVSQELSNAIFRRGYAATTAQSNSGKGGAVVSAVMKK
KGVEESNKKISWIPDPKSGYYRPETGSNEIDPVDLRAALLNKKQ*
>Sialb.0653s0014.1.p__39562493 transcript=Sialb.0653s0014.1 locus=Sialb.0653s0014 ID=Sialb.0653s0014.1.v1.1 annot-version=v1.1
MARSLSNIKFVSAFVSQELSNAIFRRGYAATTAQSNGGKGGAVVSAVMKK
KGVEESNKKISWIPDPKSGYYRPETGSNEIDPVDLRAALLNKKQ*
>Thlar.0200s0120.1.p__39529667 transcript=Thlar.0200s0120.1 locus=Thlar.0200s0120 ID=Thlar.0200s0120.1.v1.1 annot-version=v1.1
MARSLSNAKILSAFVVEELSNAIFRGRFAVAANTAFQGSVSSGKAASAAV
MEKKVGEESSEKAPWVPDPKTGYYRPETVSDEIDPAELRAVLLNNKQ*
>Lesat.0095s1077.1.p__39465507 transcript=Lesat.0095s1077.1 locus=Lesat.0095s1077 ID=Lesat.0095s1077.1.v1.1 annot-version=v1.1
MARSLSNVKLVSYLVSQNLSPAIFRRGYATTMTQGNVSIGGKSVVSSVMK
KKGVEESTEKISWIPDPKTGYYRPETSSHEIDPAELRAILLNNKKQ*
>Cocit.H0660.1.p__41059245 transcript=Cocit.H0660.1 locus=Cocit.H0660 ID=Cocit.H0660.1.v2.1 annot-version=v2.1
MARSLSNAKLFSAALVDGISTSIARRGYAASSQGVASSFAKTGATRSAVM
SKKTGEEMVRSTEKVSWVPDPKTGYYRPENRAEEIDVAELRAALLKNKN*
>AT1G02820.1__37399056 transcript=AT1G02820.1 locus=AT1G02820 ID=AT1G02820.1.Araport11.447 annot-version=Araport11
MARSLANAKIQSVFGSEKLSNAVFRRGFAAAAKTALDGSVSTAEMKKRAG
EASSEKAPWVPDPKTGYYRPETVSEEIDPAELRAILLNNKQ*
>Gohir.A08G076700.1.p__38158049 transcript=Gohir.A08G076700.1 locus=Gohir.A08G076700 ID=Gohir.A08G076700.1.v1.1 annot-version=v1.1
MALSFANAKLFSTFVVDGISNVISRRGYAAASQGIVSSGIRGGAGRSAAA
VVKKTGEEMSGGAKEKVSWVPDPVTGCYRPENCANEIDVAELRATLLKKQ
*
>Caamp.1035s1458.1.p__39067854 transcript=Caamp.1035s1458.1 locus=Caamp.1035s1458 ID=Caamp.1035s1458.1.v1.1 annot-version=v1.1
MARSLSTTKFLSVFVAENFSNAIFRRGFAVAADTALHGSVSSGGTASVAV
MKKKVEEESSEKAPWIPDPKTGYYRPETVSEEIDPAELRAVLLNNKK*
>Myper.0019s0083.1.p__39130132 transcript=Myper.0019s0083.1 locus=Myper.0019s0083 ID=Myper.0019s0083.1.v1.1 annot-version=v1.1
MARSLSTAKFLSVFVAGKFSNAIFRRGLAVAADTALHVSVSSAGTAPAAV
MKKKVGEESSEKAPWIPDPKTGYYRPETVSEEIDPAELRAILLNNKQ*
>Vigun07g120900.1.p__39040168 transcript=Vigun07g120900.1 locus=Vigun07g120900 ID=Vigun07g120900.1.v1.1 annot-version=v1.1
MALQRNERVWSEREDFSKEAGILRKDARNFLFPNASLLLRLYILDHFSLL
LHNKITCLQERSRPQRFLLSSVESLCSLLHSHPRNKLSSTQSPMARSFAN
VKVLSALVADGFSNTLTRRGFAAAATQSATRGGASIGGNMVPKSGEEKVR
GGEKVSWVPDPVTGYYRPENTNEIDVADLRAMVLGKKFNH*
>Camar.0003s0072.1.p__39636159 transcript=Camar.0003s0072.1 locus=Camar.0003s0072 ID=Camar.0003s0072.1.v1.1 annot-version=v1.1
MARSLSTAKTLSVFVAGEFSNAIFRRGFAVAADTALHGNVTSGGTASSTT
MKKNVGEESIEKAPWIPDPKTGYYRPATVSEEIDPAELRAVLLNNKQ*
>Manes.05G061300.1.p__32336694 transcript=Manes.05G061300.1 locus=Manes.05G061300 ID=Manes.05G061300.1.v6.1 annot-version=v6.1
MARSFSNAKFLSAFITKTINGRGFSAAAPQGVVPNVPKGGASTVKKIAEE
KIASSEKVAWIPDPRTGCYRPENVAKEIDAAELRAMLLKKH*
>Ibeam.0059s0012.1.p__39805526 transcript=Ibeam.0059s0012.1 locus=Ibeam.0059s0012 ID=Ibeam.0059s0012.1.v1.1 annot-version=v1.1
MARSLSNVKLVSSLVSNAIFRRGFAATAAQSSSGGRSGAVASTVMKKGVE
ESNQKISWVPDPKTGYYKPETGSDEIDPAELRAALLNHKQ*
>Oeu010665.1__37741234 transcript=Oeu010665.1 locus=Oeu010665.1 annot-version=v1.0
MARSFSNVKIVSAFVSNKISDAATRRGYAAAQGGVSKSLSGGGVASNMML
KKVVEESGKTTSWLPDPVTGYYRPENQATEIDAAELRALLLKNKIRAQQI
REN*
>Brara.J00133.1.p__30612913 transcript=Brara.J00133.1 locus=Brara.J00133 ID=Brara.J00133.1.v1.3 annot-version=v1.3
MARSLSTAKTLSVIVAEGFSNAIYRRGFAVAADTALHGSVASGGTTASTA
AMKKNVGEESSEKAPWIPDPKTGYYRPATVSEEIDPAELRAVLLNNKQ*
>Bostr.4824s0052.1.p__30670832 transcript=Bostr.4824s0052.1 locus=Bostr.4824s0052 ID=Bostr.4824s0052.1.v1.2 annot-version=v1.2
MSRSLSNAKILSVFVSKKLSNAVFRRGFAAAKTASEGSVSSGGTASAAVM
KKKVGEASSEKATWVPDPKTGYYRPETVSEEIDPAELRAVLLNSKQ*
>Gohir.A08G117900.1.p__38155715 transcript=Gohir.A08G117900.1 locus=Gohir.A08G117900 ID=Gohir.A08G117900.1.v1.1 annot-version=v1.1
MARCFSNVRVFSTFVVDGISNAISRRGYAATSQGVASNGVKEAARNAAEL
KKTGEDMATATKDKANWVPDPVTGFYRPENTVNEICPAELRATLLKKN*
>Bol040777__37356082 transcript=Bol040777 locus=Bol040777 ID=Bol040777.v1.0.446 annot-version=v1.0
MARSLSTAKTLSVIVAGEFSNAIFRRGFAVAADTALHGSVPSGGTTASAS
AMKKNVGEESSEKAPWIPDPKTGYYRPATVSQEIDPAELRAVLLNNKQ*
>Solyc09g075210.3.1__41460590 transcript=Solyc09g075210.3.1 locus=Solyc09g075210.3 ID=Solyc09g075210.3.1.ITAG3.2 annot-version=ITAG3.2
MARSFSNSKTLSAFVSDSVSAFLSRRGYAAASQGAVSGVAKGVPRSNVMM
QKSGEESVKTSWVPDPVTGYYRPEGQANEIDAAELRKMLLKHRSGSN*
>Cucsa.205500.1__16969109 transcript=Cucsa.205500.1 locus=Cucsa.205500 ID=Cucsa.205500.1.v1.122 annot-version=v1.0
MARSFSNAKILSAVVSDGFSSLLSRYRGYAAAAGSQGVASTAVKGASVAA
ARSSNLLKKSGEEKVGTTEKVSWVPDPVTGYYRPENRSDEIDVAELRSIL
LKNKN*
>orange1.1g034332m__18109518 transcript=orange1.1g034332m locus=orange1.1g034332m.g ID=orange1.1g034332m.v1.1 annot-version=v1.1
MARSLFKAKLLLAPVADGISLSIGRRGYAAAAPLGTISRTGIMEKNDLTP
AVREDSGASSAWAPDPITGYYRPENRAVEIDPAELREMLLNHKVRAH*
>Ciclev10006308m__20791157 transcript=Ciclev10006308m locus=Ciclev10006308m.g ID=Ciclev10006308m.v1.0 annot-version=v1.0
MARSLFKAKLLLAPVADGISLSISRRGYAAAAPLGTISRTGIMEKNDLRP
AVREDSGASSAWAPDPITGYYRPENRAVEIDPAELREMLLNHKVRAH*
>Sialb.0058s0016.1.p__39570640 transcript=Sialb.0058s0016.1 locus=Sialb.0058s0016 ID=Sialb.0058s0016.1.v1.1 annot-version=v1.1
MARSLSTAKTLSVIIVREFSNTIFRRGFAVAADTALHGSVASGGTASVMK
KNVGEESSEKAPWIPDPKTGYYRPATVSQEIDPAELRAVLLNNKQ*
>Medtr7g108745.1__31082122 transcript=Medtr7g108745.1 locus=Medtr7g108745 ID=Medtr7g108745.1.JCVIMt4.0v1 annot-version=Mt4.0v1
MARSFANAKVLSAIILDGFSNTFTRRGYAAATESTTRGGVVSAGNKTGAT
KSREEGVSAYKVSWVPDPVTGYYRPENIKDIDAAELRAKLPPKKFNN*
>Ciclev10023029m__20809812 transcript=Ciclev10023029m locus=Ciclev10023029m.g ID=Ciclev10023029m.v1.0 annot-version=v1.0
MARSFSNAKLFSAFVADGISNAIYKRGYSAASQGAVSRATGGARSAAAML
KKPAEEMTGSSEKVSWVPDPVTGVYRPENLANELDGADLRAMFLKHNN*
>Kalax.0007s0005.1.p__32578528 transcript=Kalax.0007s0005.1 locus=Kalax.0007s0005 ID=Kalax.0007s0005.1.v1.1 annot-version=v1.1
MARSVASVKMFATLIANEISAATNRRGFAAVSQGVEAARGNVMSRKPAEK
EPAPWIPDPVTGYYRPENVADEIDVAELREMLLKQNKSKKK*
>Kalax.0102s0027.1.p__32586452 transcript=Kalax.0102s0027.1 locus=Kalax.0102s0027 ID=Kalax.0102s0027.1.v1.1 annot-version=v1.1
MARSVASVKMVATLIANEISAATNRRGFAAVSQGVEASRRKVMSQKPAEK
EPAPWIPDPVTGYYRPENVAAEIDVAELREMLLKQNKSRKN*
>Kalax.0282s0022.1.p__32552433 transcript=Kalax.0282s0022.1 locus=Kalax.0282s0022 ID=Kalax.0282s0022.1.v1.1 annot-version=v1.1
MARSVASVKMFATLIANEISAATNRRGFAVVSQGVEASRGNMMSRKPAEK
EPAPWIPDPVTGYYRPENVADEIDVAELREMLLKQNKSKKK*
>Crahi.0018s0188.1.p__40004087 transcript=Crahi.0018s0188.1 locus=Crahi.0018s0188 ID=Crahi.0018s0188.1.v1.1 annot-version=v1.1
MARSLSTAKTISVIVAGEFSNSIFRRGFAVAADTALHGNVSSGGTASAAV
MKKNVGQESSEKAPWIPDPKTGYYRPATVSEEIDPAELRAVLLNNKQ*
>Isati.0275s0038.1.p__39336714 transcript=Isati.0275s0038.1 locus=Isati.0275s0038 ID=Isati.0275s0038.1.v1.1 annot-version=v1.1
MALSLSTAKFLSVFVAGKFSNAIFRRGFAVAADTALHGSVSSGGTASTAV
MKKKVGEESSEKAPWIPDPKTGYYRPETVSEEIDPAELRAFLLNNKQ*
>Solyc06g009140.3.1__41473786 transcript=Solyc06g009140.3.1 locus=Solyc06g009140.3 ID=Solyc06g009140.3.1.ITAG3.2 annot-version=ITAG3.2
MARYLSNCKNISAFVVDSVSVAIQRRGYAATAAQGGVSGSVRGSGSVRSN
VMESNKTSWVPDPVTGYYRPETHAKEIDAAELRNMLLKYKPRQN*
>Vigun06g118800.1.p__39047794 transcript=Vigun06g118800.1 locus=Vigun06g118800 ID=Vigun06g118800.1.v1.1 annot-version=v1.1
MARSFANVKTFSALLLDGFSNALTRRGYSVATQSATRGAVTSMAGKSGEE
KRVSTYEVSWVPDPVTGYYKPENTNEVDVADLRATLLRKKFNNN*
>orange1.1g034308m__18136313 transcript=orange1.1g034308m locus=orange1.1g034308m.g ID=orange1.1g034308m.v1.1 annot-version=v1.1
MARSFSNAKLFSALVADGISNAIYKRGYSAASQGAVSRATGGARSAAAML
KKPAEEMTGSSEKVSWVPDPVTGVYRPENLANELDGADLRAMFLKHNN*
>Phvul.007G218700.1.p__37164924 transcript=Phvul.007G218700.1 locus=Phvul.007G218700 ID=Phvul.007G218700.1.v2.1 annot-version=v2.1
MARSFTTVKVLSALVADGFSNTLTRRGFAAAAATQSATRGGGASISGNIT
PKSGEEKGRGAEKVSWVPDPVTGYYKPENTNEIDVADLRAMVLGKKFNH*
>AUR62008681-RA__36315172 transcript=AUR62008681-RA locus=AUR62008681 ID=AUR62008681-RA.v1.0 annot-version=v1.0
MARSLSNAKVFLSLVADNVSIASQRRGYAAAAQGVSGVGGSGKKSSKEEI
GRSAENSWVPDPVTGYYRPANRAAEIDVAELREIFLKQKIRSQ*
>Tp57577_TGAC_v2_mRNA9964__35974939 transcript=Tp57577_TGAC_v2_mRNA9964 locus=Tp57577_TGAC_v2_gene9639 ID=Tp57577_TGAC_v2_mRNA9964.v2 annot-version=v2
MARSFANAKVFSAIVLEGFSNTLTRRGYAAATESATRGGAVSIGNKMGPT
KTGEEVVSTYKVSWVPDPVTGYYKPENVKDVDAAELRAKLLRKKLNN*
>Kaladp0045s0288.1.p__35780357 transcript=Kaladp0045s0288.1 locus=Kaladp0045s0288 ID=Kaladp0045s0288.1.v1.1 annot-version=v1.1
MARSVASVKMFATLIANEISAATNRRGFAAVSQGVEASRGNLMSRKPAEK
EPAPWIPDPVTGYYRPENVADETDVAELREMLLKQNKSKKK*
>Clevi.0005s0346.1.p__39719285 transcript=Clevi.0005s0346.1 locus=Clevi.0005s0346 ID=Clevi.0005s0346.1.v1.1 annot-version=v1.1
MARSFSNAKALSTLVSNAIFRRGFAATTAPQGSVAGRSGGAAAAAVMKKK
GGEESGKKVSWVPDPKTGYYRPETGVEEIGPAELRAALLNNKH*
>Kaladp0030s0080.1.p__35750883 transcript=Kaladp0030s0080.1 locus=Kaladp0030s0080 ID=Kaladp0030s0080.1.v1.1 annot-version=v1.1
MARSIASVKMVATLIANNISAATYRRGFAAVSQGVEAGRRTVMSQKPAEK
EPAPWIPDPVTGYYRPENVAAEMDVAELREMLLKQNKSRKN*
>Kalax.0253s0049.1.p__32587388 transcript=Kalax.0253s0049.1 locus=Kalax.0253s0049 ID=Kalax.0253s0049.1.v1.1 annot-version=v1.1
MARSVASVKMVANLIANEISAATNRRGFAAVSQGVEAGRRKVMSQKPAEK
EPAPWIPDPVTGYYRPENMAAEMDVAELREMLLKQNKSRKN*
>Kalax.0102s0025.1.p__32586503 transcript=Kalax.0102s0025.1 locus=Kalax.0102s0025 ID=Kalax.0102s0025.1.v1.1 annot-version=v1.1
MARSVASVKMVANLIANEISAAINRRGFAAVSQGVEAGRRKVMSQKPAEK
EPAPWIPDPVTGYYRPENMAAEMDVAELREMLLKQNKSRKN*
>AUR62025562-RA__36323181 transcript=AUR62025562-RA locus=AUR62025562 ID=AUR62025562-RA.v1.0 annot-version=v1.0
MARSLFNAKVFLSLVADNVSIASQRRGYAAAAQGVSGVGGSGKKPSKEEI
GRSAENSWVPDPVTGYYRPANRAAEIDVAELREIFLKQKIRSQ*
>Kalax.0253s0047.1.p__32587422 transcript=Kalax.0253s0047.1 locus=Kalax.0253s0047 ID=Kalax.0253s0047.1.v1.1 annot-version=v1.1
MARSVASVKMVATLIANEISAATNRRGFAAVSQGVEAGRKKVMSQKPAEK
EPAPWIPDPVTGYYRPENVSAEMDVAELREMLLKQNKSRKN*
>Oeu024406.1__37738617 transcript=Oeu024406.1 locus=Oeu024406.1 annot-version=v1.0
MASRFSNAKIVSSFIANTVCPVVTRRGYAAASSVRGGAVAPNMILKKGID
ESTKTSWVPDPVTGYYRPENEAKEIDAAELRAQHLKNTTSSH*
>Kalax.0253s0048.1.p__32587442 transcript=Kalax.0253s0048.1 locus=Kalax.0253s0048 ID=Kalax.0253s0048.1.v1.1 annot-version=v1.1
MARSIASVKMVANLIANNISAATNRRGFAAVSQGVEAGRRTVMSQKPAEK
EPAAWIPDPVTGYYRPENVAAEMDVAELREMLLKQNKSRKN*
>Aqcoe2G291100.1.p__33059338 transcript=Aqcoe2G291100.1 locus=Aqcoe2G291100 ID=Aqcoe2G291100.1.v3.1 annot-version=v3.1
MARSFSNVKLIASLVENVSLAINRRGFSAVATQGGGAAVRATGSTSSRMV
KQTDVERTMVKEESWVPDPVTGYYRPENRGDEVDVAELREMLLNNKKN*
>Lsat_1_v5_gn_9_5460.1__38922185 transcript=Lsat_1_v5_gn_9_5460.1 locus=Lsat_1_v5_gn_9_5460 ID=Lsat_1_v5_gn_9_5460.1.v5 annot-version=v5
MARSISNAKFLSSFLVDQLSVVARRGYAAATSSGSVRGSGVAMMKKGGEE
SKKSSTPWVPDPVTGYYKPEGQTNQVDAADLRELLLKQKTGRH*
>PGSC0003DMP400031282__37453578 transcript=PGSC0003DMT400046207 locus=PGSC0003DMG400017936 ID=PGSC0003DMT400046207.v4.03 annot-version=v4.03
MARYFSNCKNISAFVVDSVSVAIQRRGYAAASQGGVSGSGAVRSNVMESN
KTSWVPDPVTGYYRPESHAKEIDAAELRNMLLKYKPRQN*
>Phvul.006G107900.1.p__37171411 transcript=Phvul.006G107900.1 locus=Phvul.006G107900 ID=Phvul.006G107900.1.v2.1 annot-version=v2.1
MARSFANVNNFSALLLQGFNNALTRRGYSVAIQSATRGGVSSIAGKSGEE
KRVSTYEVSWVPDPVTGYYKPENINEVDVADLRATLLRKKFNNN*
>Ca_00969__40155969 transcript=Ca_00969 locus=Ca_00969 ID=Ca_00969.v1.0.492 annot-version=v1.0
MARSFANAKVLSTILLNGFSNTLTRRGYAAATESASKVGSISGKITAPKS
GEEKSGSTYKVSWVPDPVTGYYKPENIKDIDAADLRAKLIGKKINN*
>Eucgr.H01105.1.p__32042174 transcript=Eucgr.H01105.1 locus=Eucgr.H01105 ID=Eucgr.H01105.1.v2.0 annot-version=v2.0
RRETADKTPLSLRFFVQPSNAKLFSVALVDGISASIARRGYAAASQGVAS
SFNVMSKKTGEEMARSTERVSWVPDPKTGYYRPENRADEIDVAELRALLL
KNKN*
>Medtr7g108735.1__31083738 transcript=Medtr7g108735.1 locus=Medtr7g108735 ID=Medtr7g108735.1.JCVIMt4.0v1 annot-version=Mt4.0v1
MARSFANAKVLSAVVLEGFSNTLTRRGYAAATESATRVVGGVVSVGNKMG
PTKSGEDGSSTYKVSWVPDPVTGYYKPENIKDTDAADLRAKLLRKKFNN*
>Potri.002G203500.1.p__37259319 transcript=Potri.002G203500.1 locus=Potri.002G203500 ID=Potri.002G203500.1.v3.1 annot-version=v3.1
MARSFSNAKVISGLISEAINGRGFSAVASQGAAVSKARSGAAVMKKTGEE
VTKTTEKISWVPDPRTGFYRPENVAQEIDAAELRATLLKKH*
>Kalax.0102s0026.1.p__32586435 transcript=Kalax.0102s0026.1 locus=Kalax.0102s0026 ID=Kalax.0102s0026.1.v1.1 annot-version=v1.1
MARSIASVKTVATLIANNISAATNRRGFAAVSQGVEAGRRTVMSQKPAEK
EPAAWIPDPVTGYYRPENAAAEMDMAELREMLLKQNKSRKN*
>Manes.01G220400.1.p__32357375 transcript=Manes.01G220400.1 locus=Manes.01G220400 ID=Manes.01G220400.1.v6.1 annot-version=v6.1
MARSFSNAKVLSALITKAINMRGFSAAAAAPQGVVSSVPRGGASMVKKTA
EENIGSAEKVSWVPDPRTGFYKPENIAEEIDAVELRALLLKKH*
>Oeu024408.1__37738616 transcript=Oeu024408.1 locus=Oeu024408.1 annot-version=v1.0
MASRFSNAKIVSSFIANTVCPVVTRRGYAAASSVRGGAVAPNMTLKKGID
ESTKTSWVPDPVTGYYRPENEAKKIDAAELRAQHLKNTTSSH*
>Migut.D00143.1.p__28927247 transcript=Migut.D00143.1 locus=Migut.D00143 ID=Migut.D00143.1.v2.0 annot-version=v2.0
MARSFSGAKSVSSFLANEIRRGFAASTQGVVSGTVRSGAPNVMLKKGSEE
PSSKTAWVPDPVTGYYRPENQGNEMDPAELREILIKNKTSGTGN*
>AH012945-RA__38173971 transcript=AH012945-RA locus=AH012945 ID=AH012945-RA.v2.1 annot-version=v2.1
MARSLSNAYVFFSVLADTLAMASQRRGFAAASQGVAGLTRGSGKIVKSTQ
EEIGRSAENSWIPDPVTGYYRPANRAAEIDVAELREMLLKRKIRSQ*
>Kaladp0030s0079.1.p__35750925 transcript=Kaladp0030s0079.1 locus=Kaladp0030s0079 ID=Kaladp0030s0079.1.v1.1 annot-version=v1.1
MARSVASVKMVANLIANEISAATNRRGFAAVSQGVEAGRRKVMSQKPAEK
EPAPWNPDPVTGYYRPENVAAEMDVAELREMLLKQNKSRKN*
>Thecc1EG021234t1__27455268 transcript=Thecc1EG021234t1 locus=Thecc1EG021234 ID=Thecc1EG021234t1.CGDv1.1 annot-version=v1.1
MARPLSSLKLLVASVSDGLSLSISRRGYSVTPHGAVTAAFGRGEARPGMV
GKVEQRGVMKEESGASTAWAPDPVTGYYRPENCLAEIDAAGLREMLLNHK
VRAH*
>Vigun01g192400.1.p__39050200 transcript=Vigun01g192400.1 locus=Vigun01g192400 ID=Vigun01g192400.1.v1.1 annot-version=v1.1
MAPSFTNAKTFSSFFLHGFSNSLTRRGYAVASQNATKGGVASMSSKIATT
SGEDKGVSPYKVSWVPDPVSGYYKPENINEVDVAELRAALLAKKFNNASQ
SVNLKN*
>Lsat_1_v5_gn_8_164161.1__38949622 transcript=Lsat_1_v5_gn_8_164161.1 locus=Lsat_1_v5_gn_8_164161 ID=Lsat_1_v5_gn_8_164161.1.v5 annot-version=v5
MARSISTAKTLSSLIADHSSAIVRRGYASASQGGVSEAAVRGSVVTMMKK
GGEDSTKSTAWVPDPVTGYYKPEGHGNQIDAAELRELLLKQKTRRD*
>SapurV1A.0909s0090.1.p__31403117 transcript=SapurV1A.0909s0090.1 locus=SapurV1A.0909s0090 ID=SapurV1A.0909s0090.1.v1.0 annot-version=v1.0
MARFFSNAKVISGLISKEINGRGFSAVASQGAAVSTARSGAAVMKKTGEE
VSKATEKISWVPDPRTGFYRPENVSQEIDAAELRAALLKKQ*
>Gorai.011G191500.1__26807501 transcript=Gorai.011G191500.1 locus=Gorai.011G191500 ID=Gorai.011G191500.1.v2.1 annot-version=v2.1
MARSVSSFKLLGASVFDGLYVSISRRGYSGAPPAAVTASFGRPGAMGKVE
RRDAMKESSSSETRAYSSAWAPDPVTGYYRPENCGAEIDAAELREMLLNH
RVRSQ*
>gene10617-v1.0-hybrid.t1__40667845 transcript=gene10617-v1.0-hybrid.t1 locus=gene10617-v1.0-hybrid ID=gene10617-v1.0-hybrid.t1.v2.0.a2 annot-version=v2.0.a2
MARSFSNAKLLSALVSNTIARRGYAAGSPGLAAVRGEVAAASVTRSVNLE
KKSGEDKVGSVFKVSWVPNPKTGVYGPENRADEIDVAELRNALLKKH*
>Gohir.D10G171400.1.p__38113815 transcript=Gohir.D10G171400.1 locus=Gohir.D10G171400 ID=Gohir.D10G171400.1.v1.1 annot-version=v1.1
MARSVSSFKLLGASIFDGLYVSISRRGYSGAPPAAVTASFGRPGAMGKVE
RRDAMKESSSSETRAYSSAWAPDPVTGYYRPENCGAEIDAAELREMLLNH
RVRSQ*
>Phvul.009G249500.1.p__37152061 transcript=Phvul.009G249500.1 locus=Phvul.009G249500 ID=Phvul.009G249500.1.v2.1 annot-version=v2.1
MAQSISQAKRALAFALNRRGYAVASDVSSFTSAARGGMSGIEKGVAKNGS
GPSGASSAWVPDPVTGYYRPINHREEIDPVELRKMLLNHKGKSS*
>Anaoc.0004s0322.1.p__37496114 transcript=Anaoc.0004s0322.1 locus=Anaoc.0004s0322 ID=Anaoc.0004s0322.1.v0.9 annot-version=v0.9
MARSLSHAKLLIASVADRLSLSITRGYAAAAAPNESVSARGKSLMEKMNV
PTAMQEEAGASTAWAPDSVTGYYRPENCSAKIDPADLRAMLLNHKVRPN*
>Kalax.0040s0055.1.p__32595463 transcript=Kalax.0040s0055.1 locus=Kalax.0040s0055 ID=Kalax.0040s0055.1.v1.1 annot-version=v1.1
MARSFSTLKLISAFVADDLSVALNRRGFAKAAGKGAYPSKAAGGGGGGGK
SKAREEASSMWVPDPVTGHYRPQNQAVQVDAAELRKRLLGKTFTTSN*
>HanXRQChr15g0465581__40335467 transcript=HanXRQChr15g0465581 locus=HanXRQChr15g0465581 ID=HanXRQChr15g0465581.r1.2.494 annot-version=r1.2
MARSITNANLVSSFVADQISLVCRRGYAVISTGNVSGSLRASGVAMMKKG
GEESNVSNPWVPDPVTGYYKPEGQTNQVDVADLRDLLLKQKNRRQ*
>Vigun09g013000.1.p__39041533 transcript=Vigun09g013000.1 locus=Vigun09g013000 ID=Vigun09g013000.1.v1.1 annot-version=v1.1
MAQSISQAKRALVFAVNRRGYAVASDVSSSSSMRGGMSGIEKGVAKNGSG
PSSAWAPDPVTGYYRPINHRDEIDPVELRKMLLNHKGKSS*
>Kalax.0145s0004.1.p__32576871 transcript=Kalax.0145s0004.1 locus=Kalax.0145s0004 ID=Kalax.0145s0004.1.v1.1 annot-version=v1.1
MARSFSTLKLISAFVAEDLSVALNRRGFAKAAGKGPYPSKAAGGGGGGGK
SKGREEASSMWVPDPVTGHYRPQNQAVQVDAAELRKRLLGKTFTTSN*
>Ca_03471__40147267 transcript=Ca_03471 locus=Ca_03471 ID=Ca_03471.v1.0.492 annot-version=v1.0
MARSFINVKAISVLVADGFSNSLTRRGYAAGATENARRGAATSMSGKMVP
PKSGEDKVANSEKVAWVPDPVTGYYKPENTNPKEIDVGNPRATVLGNK*
>Phvul.001G207900.1.p__37170926 transcript=Phvul.001G207900.1 locus=Phvul.001G207900 ID=Phvul.001G207900.1.v2.1 annot-version=v2.1
MAPSFTSAKTFSSFFLHGFSNSLTRRGYAVASQNPAKGGVVSLSNKIAPT
SGEDKGVSPYKVSWVPDPVSGYYKPENINEVDVAELRATLLAKSFHNSSQ
PNN*
>Eucgr.K03492.1.p__32066649 transcript=Eucgr.K03492.1 locus=Eucgr.K03492 ID=Eucgr.K03492.1.v2.0 annot-version=v2.0
MARSLLSAKLLSALAADAMCNTFARRGYSAVTQGATAQMAKAGGATRSGA
AAEEKTGEEEKMASSDGQVSWAPDPRTGCYRPENCIEEIDVAELRAKHLR
LKE*
>Manes.05G061400.1.p__32336641 transcript=Manes.05G061400.1 locus=Manes.05G061400 ID=Manes.05G061400.1.v6.1 annot-version=v6.1
MARSFSDAKFLSAFITKAINGRGLSASAPAAPQGGVRSLPKGGASAVKKI
AEEKIASAQKVAWIPDPNTGCYRPENVTEEIDAAESRAMLLKKH*
>Medtr1g088230.1__31096516 transcript=Medtr1g088230.1 locus=Medtr1g088230 ID=Medtr1g088230.1.JCVIMt4.0v1 annot-version=Mt4.0v1
MARNFNNVKAISALVADGFSNSIRRGYATAATQNATRGVATSTKSGEDKV
ANANKVAWVPDPVTGYYKPENTSEVDVSDPRVTVLGKKIINTEQ*
>Gohir.A10G165300.1.p__38094589 transcript=Gohir.A10G165300.1 locus=Gohir.A10G165300 ID=Gohir.A10G165300.1.v1.1 annot-version=v1.1
MARSVSSFKFLGASVFDALYVSISRRGYSGAPPAAVTASFGRPGAMGKVE
RRYAMKESSSSETRAYSSAWAPDPVTGYYRPENCGAEIDAADLREMMLNH
RVRSQ*
>Manes.03G197100.1.p__32364301 transcript=Manes.03G197100.1 locus=Manes.03G197100 ID=Manes.03G197100.1.v6.1 annot-version=v6.1
MARSPANAKLLVDGLSLSVFRRCYAAAPQGAVLGREGSRSGTMRKVEERG
AIKEDSGASSAWAPDPITGYYRPANCGAEIDPAELREMLLNHRVRPQ*
>Solyc08g074720.2.1__41488549 transcript=Solyc08g074720.2.1 locus=Solyc08g074720.2 ID=Solyc08g074720.2.1.ITAG3.2 annot-version=ITAG3.2
MALSFSNVKLFSNRFTLLVTRFSYCRKGYAVAASGGGTRGGSELSNMMMM
KLKGGDEDQSPPKSPWVPHPVTGYYRPENQADMIDPVELRQMLLKNKFKG
H*
>GSMUA_Achr11P18110_001__32315938 transcript=GSMUA_Achr11T18110_001 locus=GSMUA_Achr11G18110_001 ID=GSMUA_Achr11T18110_001.v1 annot-version=v1
MARSLSGAAALAASLSDSITLFVNRRGYAAAAAAVGRPAEKKTVVRKVVD
SSTAAASGSSNSWIPDPVTGYYRPANFRVQDAAEQRKMLLSYKQ*
>29726.m004064__16806775 transcript=29726.m004064 locus=29726.t000176 ID=29726.m004064.TIGRR0.1 annot-version=v0.1
MARSHSYVKLLVDTLSLPIFLRGYSATAHEAASARGGFRSGLVGKVEQRA
AIKEDSGACSAWAPDPVTGYYRPANRAAEIDPAELRETLLNHRVRPH
>Vigun03g421400.1.p__39017020 transcript=Vigun03g421400.1 locus=Vigun03g421400 ID=Vigun03g421400.1.v1.1 annot-version=v1.1
MSPSLSQAKSLRLLLPQSISLIPVHRRGYAVASDVSVRVGLGNNVGRRSG
IVGGAEEKPVTRDGAKAYSDWAPDPITGDYRPINHTPEIDPVELRRMLLN
HKFKSPQ*
>Ca_02961__40142313 transcript=Ca_02961 locus=Ca_02961 ID=Ca_02961.v1.0.492 annot-version=v1.0
MALSLSQSNRLCTLLAQSLPLFHRRGFAAASDASVRIELGSVAKGHGKLG
SLEEKPVSRDGSEACSAWAPDPETGYYRPINHIPKIDPVELRNLLLKHNS
RSSN*
>Potri.014G127700.1.p__37267324 transcript=Potri.014G127700.1 locus=Potri.014G127700 ID=Potri.014G127700.1.v3.1 annot-version=v3.1
MARSSSNAKVISGLISRAINGRGFSADASQGAAVPKARSGADAMVKKTGE
EVGKSTEKTSWVPDPRTGFYRPGNVAEEIDEAGLRASLLKKH*
>Podel.14G134400.1.p__37292482 transcript=Podel.14G134400.1 locus=Podel.14G134400 ID=Podel.14G134400.1.v2.1 annot-version=v2.1
MARSSSNAKVISGLISRAINGRGFSADASQGAAVPKARSGADAMVKKTGE
KAGKSTEKTSWVPDPRTGFYRPGNVAEEIDEAGLRASLLKKH*
>Phvul.001G207800.1.p__37169101 transcript=Phvul.001G207800.1 locus=Phvul.001G207800 ID=Phvul.001G207800.1.v2.1 annot-version=v2.1
MASSFTTIKPFSSFAMLHFSHCLTIRRGYGAASKGVDLIKREMGGKSEEK
KVCDEKVCNWWMPDSVTGYYKPSNINEIDPAELRAKLLPRKFKNPSS*
>DCAR_005789__36066609 transcript=DCAR_005789 locus=DCAR_005789 ID=DCAR_005789.v1.0.388 annot-version=v2.0
MAPASLCNVKLISAFVVEQVCVASKRGYASTSGSVVRSGGAMMSNKGGEE
VAQVNRPWGPDPVTGYYRPEGVPSQVDAAEMREMLLKPKTRRN*
>DCAR_005788__36066924 transcript=DCAR_005788 locus=DCAR_005788 ID=DCAR_005788.v1.0.388 annot-version=v2.0
MAPASLCNVKLISAFVVEQVCVASKRGYALTSGSVMRSGGAMMSKKSGEE
VAQVNRSWGPDPVTGYYRPEGVPSQVDAAEMRDVLLKQKARRN*
>Dioal.15221s0022.1.p__40949234 transcript=Dioal.15221s0022.1 locus=Dioal.15221s0022 ID=Dioal.15221s0022.1.v1.1 annot-version=v1.1
MARSLLLKNLFTTFSRRGYSGMASEVERKGKVMEEKVVMMNREGSGGVGA
GGVVEESWVPDPVTGFYRPANRSVEMDAAELRQMLLSHKYSSRV*
>Lus10037497__23166995 transcript=Lus10037497 locus=Lus10037497.g ID=Lus10037497.BGIv1.0 annot-version=v1.0
MASSLTTSKLLPGSVSIFRVRCFSSESLLESYTNRRGYAATADPLGAVVA
RGGPAGKVLKDEKSAANKGSESAWSPDPITGHYRPGNSPDEIDPVELRQM
LLNNRVKSN*
>Lus10006508__23141652 transcript=Lus10006508 locus=Lus10006508.g ID=Lus10006508.BGIv1.0 annot-version=v1.0
MAGSVATSKLLPASVSIFWRGYAATAGPLGAVVGRGGPAGKVLKEEKSAA
NNGSESAWAPDPVTGYYRPGNSPDEIDPVELREMLLNNRVKSN*
>Cocit.K0909.1.p__41036914 transcript=Cocit.K0909.1 locus=Cocit.K0909 ID=Cocit.K0909.1.v2.1 annot-version=v2.1
MARSFSSAKLLSRCQRNVQHLCQRWVFDSGTRATAQVARAGGATRSGTAA
VKKTGEEERTPSSDRQVSWAPDPRNGCYRPENYIEEIDVAELRAKHLRKK
E*
>Cucsa.097030.1__16958132 transcript=Cucsa.097030.1 locus=Cucsa.097030 ID=Cucsa.097030.1.v1.122 annot-version=v1.0
MAPRFSSGVKVLPGFVFDGFLNAIVRRGYTAEPMAMAASERATTSTPAAG
GVLPATRSDGVIVEKEESERSTEKAAVWIPDPVTGCYRPESNMDEMDAVD
LRAKLLKPRRNTVN*
>Spipo0G0181200__31507709 transcript=Spipo0G0181200 locus=Spipo0G0181200 ID=Spipo0G0181200.v2.290 annot-version=v2
MTECRSLKRSRGDHSVVFAARLAAAISEGAGLLVSRRGYSAAAAARRAEE
KVVASAKGKNMSSAAAPDSPATATAPAPSSSWVPDPATGYYRPANGAPDI
DAADLRRKLLSRRRA*
>Aco002475.1__33045494 transcript=Aco002475.1 locus=Aco002475 ID=Aco002475.1.v3 annot-version=v3
MARALSNAGVFAALYEGVALLANRRAYSGAAAVMGAGRRGGTAEETAATF
MRGRRGASADAEADAVAWLPDPVTGYYRPANRAGEMDAAGLREVLLNPKK
*
>Aco001848.1__33028842 transcript=Aco001848.1 locus=Aco001848 ID=Aco001848.1.v3 annot-version=v3
MARALFNPRLVVASLAEGAALVSRRYAAAAAAAEAGVKVRAAEDKAVAVV
IGRKAESAAAEAAWVPDPVTGYYRPGNRAVAVDAAEMREMFLPRRARE*
>Brast01G313300.1.p__32882195 transcript=Brast01G313300.1 locus=Brast01G313300 ID=Brast01G313300.1.v0.1.stacei annot-version=v1.1
MAFALSGSSAAARALAQLLAPSTRGYAAAAASGAMRRGAAEGKAAGEAEK
AAADASWVPDPVTGHYRPANRAASVDPADLRAAHLGRTYARA*
>Lus10008169__23173781 transcript=Lus10008169 locus=Lus10008169.g ID=Lus10008169.BGIv1.0 annot-version=v1.0
MSRTCATVIRAIRSSRGISSAAAAPAIVKKVPVSAAKKTGEEAAAGKQSW
IPDPRTGFYRPEHVTEEIDAAELRALLLKKH*
>Brasy1G394500.1.p__40054818 transcript=Brasy1G394500.1 locus=Brasy1G394500 ID=Brasy1G394500.1.v1.1 annot-version=v1.1
MALALSGSSAAARALAQLLAPSTRGYAAAASSGAMRRAAADGKAAGEAKE
AAGADASWVPDPVTGHYRPANRAASVDPADLRAAHLGRTYARA*
>Medtr4g120040.1__31107324 transcript=Medtr4g120040.1 locus=Medtr4g120040 ID=Medtr4g120040.1.JCVIMt4.0v1 annot-version=Mt4.0v1
MACSLSQANRLVAQSLPLFHLHRRGFAAASDVSARVGLGSIAHGHGKLGS
LEEKHMSKDGQEACSAWAPDPESGYYRPINYTPKIDPVELRQMLLKRNTR
SSQ*
>Thint.08G0268600.1.p__40794673 transcript=Thint.08G0268600.1 locus=Thint.08G0268600 ID=Thint.08G0268600.1.v2.1 annot-version=v2.1
MALALSGSAAARALAQRLAPATRGYAAAASSGVMRRGTAAAADGKAARET
EKAAADASWVPDPVTGHYRPANRAAGADPADLRAAHLGQTYARA*
>Thint.09G0236900.1.p__40816534 transcript=Thint.09G0236900.1 locus=Thint.09G0236900 ID=Thint.09G0236900.1.v2.1 annot-version=v2.1
MALALSGSAAARALAQRLAPATRGYAAAASSGAMRRGAAAAADGKAARET
EKAAADASWVPDPVTGHYRPANRAAGADPADLRAAHLGQTYARA*
>SbRio.07G157600.1.p__38975180 transcript=SbRio.07G157600.1 locus=SbRio.07G157600 ID=SbRio.07G157600.1.v2.1 annot-version=v2.1
MMMAARALLLSSRLAGLYEQEAVNCGGRRAFSAAATAVARKEPVEAAGKA
RPADKAAAKMEEEESFWMRDPKTGYWMPEKHLYDVDAADLRARLLFSKKD
*
>Thint.07G0362000.1.p__40839440 transcript=Thint.07G0362000.1 locus=Thint.07G0362000 ID=Thint.07G0362000.1.v2.1 annot-version=v2.1
MALALSGSAAARALAQRLVPATARGYAAAASSGAMRRGAAAAADGKVARE
AEKAAADASWVPDPVTGHYRPANRAAGADPADLRAAHLGQTYARA*
>Sobic.007G146800.1.p__37935594 transcript=Sobic.007G146800.1 locus=Sobic.007G146800 ID=Sobic.007G146800.1.v3.2 annot-version=v3.1.1
MMMAARALLLSSRLAGLYEQEAVNCGGRRAFSAAATAVARKEPVEAAGKA
RPAAAADKAAAKMEEESFWMRDPKTGYWMPEKHLYDVDAADLRARLLFSK
KD*
>Brahy.D02G0125800.1.p__38648160 transcript=Brahy.D02G0125800.1 locus=Brahy.D02G0125800 ID=Brahy.D02G0125800.1.v1.1 annot-version=v1.1
MALALSGSSAAARALAQLLAPSTRSYAAAAASGAMRRAAAADGKAAGEGK
DAAGADASWVPDPVTGHYRPANRAASADPADLRAAHLGRTYARA*
>Thint.07G0361900.1.p__40833854 transcript=Thint.07G0361900.1 locus=Thint.07G0361900 ID=Thint.07G0361900.1.v2.1 annot-version=v2.1
MALALSGSAAARALAQRLAPATARGYAAAASSGAMRRGAAAAADGKAARE
AEKAAADASWVPDPVTGHYRPANRAAGADPADLRAAHLGQTYARA*
>OsKitaake01g109000.1.p__40562138 transcript=OsKitaake01g109000.1 locus=OsKitaake01g109000 ID=OsKitaake01g109000.1.v3.1 annot-version=v3.1
MALALSTSAAAAAAAAARALAARVTTTRGYAASAASSAMRRAAAAVEGKG
AAGMTQAKDGSSSSAAREVSWVPDPVTGHYRPSNFAGGADAADLRAAHLA
RSYARA*
>HanXRQChr10g0284991__40298487 transcript=HanXRQChr10g0284991 locus=HanXRQChr10g0284991 ID=HanXRQChr10g0284991.r1.2.494 annot-version=r1.2
MLHQRPQEHKFYSLRRSFNQFFIGQMASAKRISSFIVDQLSGVARRGFAT
GRQGSVNGGVKVSGGAMMKKAAGEESKKSSSWVPDPITGYYKPEGQINPV
DATELRELPLKLKNRRN*
>Sevir.5G056800.1.p__40632459 transcript=Sevir.5G056800.1 locus=Sevir.5G056800 ID=Sevir.5G056800.1.v2.1 annot-version=v2.1
MALALSGSSALRAALSTLAPRASATRGYAASAAYGAMRRAAAAAEGAAAG
EAKEAGRGAAAEISWVPDPVTGHYRPANWAAAADPADLRAAHLARTYARA
*
>Pahal.5G427800.1.p__40362742 transcript=Pahal.5G427800.1 locus=Pahal.5G427800 ID=Pahal.5G427800.1.v3.1 annot-version=v3.1
MALALSGSPALRAALAALAPRASAASRGYAASAASGAMRRAAAAAEGAAA
GEGKEAGRGAAAEISWVPDPVTGHYRPGNWAAAADPADLRAAHLARTYAR
A*
>gene05456-v1.0-hybrid.t1__40652421 transcript=gene05456-v1.0-hybrid.t1 locus=gene05456-v1.0-hybrid ID=gene05456-v1.0-hybrid.t1.v2.0.a2 annot-version=v2.0.a2
MAKVPMNSFLLLSKRWYNVAAESTSTAKVLAQPAVSTIRRMATTETSGSS
GRALADNQEKKQVFWMRDPKTGNWIPENHFEDIDAAELREKLLNKHRYYS
ANFLSNLTSSYNALLKFEVLLLL*
>Oeu008398.2__37713529 transcript=Oeu008398.2 locus=Oeu008398.2 annot-version=v1.0
MAKFFLNSLLLLSRRASTIAAESTKTQTVTSSVNKKVADSVRKEVFWMRD
PKTGNWIPETHFEQIDVAELREKLLSKKTKL*
>HORVU3Hr1G035470.1__38411755 transcript=HORVU3Hr1G035470.1 locus=HORVU3Hr1G035470 ID=HORVU3Hr1G035470.1.r1 annot-version=r1
MALALSGSAAARALAQRLAPATTRGYAAAASSGAMRRGAAATADGKAARE
AEKAAADSSWVPDPVTGHYRPANRSSGADPADLRAAHXLKPPISSTLLVP
PAMEGKPLCYV*
>orange1.1g034497m__18115856 transcript=orange1.1g034497m locus=orange1.1g034497m.g ID=orange1.1g034497m.v1.1 annot-version=v1.1
MASKFSNSFLLLRFCRRSNAVAAGNVGGKQPAAAEVMRKMTDMKAESVCG
VEKEEFWMRDPNTGNWIPESQFNQIDAADLRDQLLPKIKKNDS*
>Caamp.0095s0043.1.p__39094954 transcript=Caamp.0095s0043.1 locus=Caamp.0095s0043 ID=Caamp.0095s0043.1.v1.1 annot-version=v1.1
MAAARSLSGAVKSLFSAASGNLSGSIVLRRSYVATAPGFSKGGSTRATVG
KIEQRANQEADSAWAPDPVTGYYRPSNRADEIDPAELREMLLKNKAKPF*
>Camar.4843s0003.1.p__39600924 transcript=Camar.4843s0003.1 locus=Camar.4843s0003 ID=Camar.4843s0003.1.v1.1 annot-version=v1.1
MAARSLSVAVKSICCAASSSLSGSTVLRRSYVATAPGFSKGGFTRDTVEK
IEQRAANREAESAWAPDPVTGYYRPSNRADEIDPAELREMLLKNKAKPF*
>Camar.0677s0008.1.p__39651765 transcript=Camar.0677s0008.1 locus=Camar.0677s0008 ID=Camar.0677s0008.1.v1.1 annot-version=v1.1
MAARSLSVAVKSLCCAASSSLFGSTVLRRSYVATAPGFSKGGFTRDTVEK
IEQRAANREAESAWAPDPVTGYYRPSNRADEIDPAELREMLLKNKAKPF*
>Bostr.30275s0023.1.p__30664900 transcript=Bostr.30275s0023.1 locus=Bostr.30275s0023 ID=Bostr.30275s0023.1.v1.2 annot-version=v1.2
MAARSLSGAVKHLCSAASGSLSGSNIVLRRSYVATIQNVTATGFSKGGST
RLMVGRIEQRALDQEAESAWGPDPVTGYYRPSNLAAEIDPAELRELLLKN
KAKSF*
>Cagra.8024s0008.1.p__28896315 transcript=Cagra.8024s0008.1 locus=Cagra.8024s0008 ID=Cagra.8024s0008.1.v1.1 annot-version=v1.1
MAARLLSGAVKSLCSAASGSLSGSIVLRRSYVATATGLSKGGSTRVMVGK
KMEQRGALDQEAESAWGPDPVTGYYRPSNRAAEIDPAELRELLLKNKSKS
SF*
>Sialb.0241s0056.1.p__39541830 transcript=Sialb.0241s0056.1 locus=Sialb.0241s0056 ID=Sialb.0241s0056.1.v1.1 annot-version=v1.1
MAAARSLSGAVKYLCSATSHNFSGSIVLRRSYVATVPGFGKGRVAVGKME
QRANQEAESAWAPDPVTGYYRPSNRADEIDPAELREMLLKNKAKPF*
>Thhalv10026659m__20195710 transcript=Thhalv10026659m locus=Thhalv10026659m.g ID=Thhalv10026659m.v1.0 annot-version=v1.0
MASRSLSGAVKSLCSAASGNLSGSIVLRRNVATAPGFSKAGSTRVTVGKL
EQRANQEAESAWAPDPVTGYYRPSNRTDEIDPAELREMLLKNKAKSF*
>Luann.0039s0067.1.p__39408383 transcript=Luann.0039s0067.1 locus=Luann.0039s0067 ID=Luann.0039s0067.1.v1.1 annot-version=v1.1
MATRSLSGTVKSLFSPASGSLSGSIFLRRSYVATSQYLTAEGFSKGSSTG
VMMGKIEQRAAMRADEEAESSWVPDPVTGYYRPSNRAAEIDPVELREMLL
KSKAKPF*
>Roisl.0002s0089.1.p__39196989 transcript=Roisl.0002s0089.1 locus=Roisl.0002s0089 ID=Roisl.0002s0089.1.v1.1 annot-version=v1.1
MTARSLSGAVKSIFSGSLYGSIVFRRSYVATSQNVTAAGFSKGGSTRVMV
GKMEQRADQEAESAWAPDPVTGYYRPLNHADEIDPAELREMLLKNKAKPF
*
>Brara.H00829.1.p__30648231 transcript=Brara.H00829.1 locus=Brara.H00829 ID=Brara.H00829.1.v1.3 annot-version=v1.3
MAARSLPGAVKSLFSTASGSVSRSIVLRSNYVATSPGLLSKGCSTRAESA
WAPDPVTGYYRPSNCADEIDPAELRKMLLENKAKPF*
>Pahal.1G273000.1.p__40379744 transcript=Pahal.1G273000.1 locus=Pahal.1G273000 ID=Pahal.1G273000.1.v3.1 annot-version=v3.1
MPRAPVATLLSLSRRGYAAAAAGAEVHQRAAAMAARGSASAGVSNSAAAS
REVFWMRDPQTGCWAPEDRFADVDAAELRARLLSRKD*
>Sevir.1G203500.1.p__40605510 transcript=Sevir.1G203500.1 locus=Sevir.1G203500 ID=Sevir.1G203500.1.v2.1 annot-version=v2.1
MPRAPVATLLSLSRRGYAAAAAGAEVHQRAAPAAAMAARVSASAGGSSTA
SSSREVFWMRDPQTGCWAPEDRFADVDAAELRARLLARKD*
>PhHAL.1G268200.1.p__40413498 transcript=PhHAL.1G268200.1 locus=PhHAL.1G268200 ID=PhHAL.1G268200.1.v2.1 annot-version=v2.1
MPRAPVATLLSLSRRGYAAAAAGAEVHQRAAAMAARGSASAGASNSVAAS
REVFWMRDPQTGCWAPEDRFADVDAAELRARLLSWKD*
>Sobic.001G344600.1.p__37938611 transcript=Sobic.001G344600.1 locus=Sobic.001G344600 ID=Sobic.001G344600.1.v3.2 annot-version=v3.1.1
MSSKIGSSFVSSLICRRSYGVYATAVNVQHASAAAAVAATPMAKTDVVAA
AADASRAKQDDKFWMRDPKTGCWIPENRFQEVDVVDLRNRLICHK*
>ZmPHB47.03G078300.1.p__41446215 transcript=ZmPHB47.03G078300.1 locus=ZmPHB47.03G078300 ID=ZmPHB47.03G078300.1.v1.1 annot-version=v1.1
MALSLSGTSARFALASLVPRARAYAASAASGAMRRAAEGAAAGEAKEAGR
AAAAAAEGSWVPDPVTGHYRPANWAAAVDPADLRAAHLARTYARA*
>Brara.D00511.1.p__30622652 transcript=Brara.D00511.1 locus=Brara.D00511 ID=Brara.D00511.1.v1.3 annot-version=v1.3
MMGAMSQSLFNLKSFSCSLNNVIVMRGYILIKKATQRAYAIGNNREKPSW
TADCETGYYRPETITKELDSYVVTTSNTEVKMRRGEKLWWMPDPQTGFYR
PDTFARELDAVELRSMHSNHRE*
>Sialb.0011s0055.1.p__39592336 transcript=Sialb.0011s0055.1 locus=Sialb.0011s0055 ID=Sialb.0011s0055.1.v1.1 annot-version=v1.1
MMGAMSQSLFNLKSSSCSLSNIIVMRGFILIKKASQRAYAIGSSREKPSW
TADCETGYYRPETTAKELDSYVVTTSNAEVKTRRGEELWWMPDPQTGFYR
PDTFVRELDDVELRSIHSNHRE*
>AL5G34750.t1__35918198 transcript=AL5G34750.t1 locus=AL5G34750 ID=AL5G34750.t1.v2.1 annot-version=v2.1
MSQSLSNLKSFSRSINNTIIMRRYIVITKASQRGYTTGSSREKPSWTSDP
DTGYFRPKTATKELDPYITKTSQIQGKMMRGEELWWMPDPHTGYYRPDNF
ARELDAVELRSLHLNKNHKT*
>Alyli.0008s0095.1.p__39165647 transcript=Alyli.0008s0095.1 locus=Alyli.0008s0095 ID=Alyli.0008s0095.1.v1.1 annot-version=v1.1
MSRSLFNLKSFSRSINNIIIMRRYVVITKASQRGYTVGSSREKPSWASDP
DTGYFRPETAAKKLDPKIAKFSQTQVKMLREEELWWMPDPHTGYYRPDSF
ARELDAVELRSLHFIKNHRI*
>Alyli.0146s0133.1.p__39139497 transcript=Alyli.0146s0133.1 locus=Alyli.0146s0133 ID=Alyli.0146s0133.1.v1.1 annot-version=v1.1
MSRSLFNLKSFSRSINNIIIMRRYVVITKASQRGYTVGSSREKPSWASDP
DTGYFRPETAAKKLDPKIAKFSQTQVKMLRGEELWWMPDPHTGYYRPDSF
ARELDAVELRSLHFIKNHKI*
>Araha.0602s0024.1.p__28839955 transcript=Araha.0602s0024.1 locus=Araha.0602s0024 ID=Araha.0602s0024.1.v1.1 annot-version=v1.1
MSRSLSNLKSFSRSINNTIIMRRYILITKASQRGYTIGSSQEKPSWTSDP
DTGYFRPDTIAKELDPYIAKTSQIQGKMMRGEELWWMPDPHTGYYRPENF
ARELDAVELQSLHFIKN*
>Distr.0023s0043.1.p__40024588 transcript=Distr.0023s0043.1 locus=Distr.0023s0043 ID=Distr.0023s0043.1.v1.1 annot-version=v1.1
MSHSLSNVKTFSRSVNNIIIMTNNIMTKSAQRGYKTESSREKPPWTSDVN
TGYYRPESSGAKELDVITSQKDVKMVRGEELWWMPDPQTGYYRPATWARE
LDAVELRSLHSNEHEKTLRAK*
>AT3G53770.1__37405038 transcript=AT3G53770.1 locus=AT3G53770 ID=AT3G53770.1.Araport11.447 annot-version=Araport11
MSQSLFNLKSLSRSINNTIRMRRYIVITKASQRAYTIGSSQEKPSWASDP
DTGYFRPETAAKELDPYIAKTSQVQGKMMRGEELWWMPDPQTGYYRPDNF
ARELDAVELRSLHFNKNQKTYVVS*
>Desop.0229s0052.1.p__39661033 transcript=Desop.0229s0052.1 locus=Desop.0229s0052 ID=Desop.0229s0052.1.v1.1 annot-version=v1.1
MSRSLFNLQSFSRSINNIIIMRRYVVFTKASQRGYTVGSSREKPSWASDP
DTGYFRPETAAKKLNPKIATFSQTQVKMLRGEELWWMPDPHTGYYRPDSF
ARELDAVELRSLHFIKNHKI*
>Carub.0005s2035.1.p__39224363 transcript=Carub.0005s2035.1 locus=Carub.0005s2035 ID=Carub.0005s2035.1.v1.1 annot-version=v1.1
MSPSLFNFKSFSRSINHIIIMRRYDVITKASQRGYTSGRSHEKPSWASDP
NTGYFRPETAGAKENLSPHIEKTSKIQGKMLRGEELWWMPDPHSGYYRPD
NFARELDAAELRSLHFNKNHKTT*
>Cagra.0612s0101.1.p__28917518 transcript=Cagra.0612s0101.1 locus=Cagra.0612s0101 ID=Cagra.0612s0101.1.v1.1 annot-version=v1.1
MSPSLFNLKSLSRSINHIIIMRRYDVITKASQRGYTSGRSHEKPSWASDP
NTGYFRPETAGAKENLSPHIEKTSKIQGKMLRGEELWWMPDPHSGYYRPD
NFVKELDAAELRSLHFNKNHKTT*
>Crahi.0536s0024.1.p__39968955 transcript=Crahi.0536s0024.1 locus=Crahi.0536s0024 ID=Crahi.0536s0024.1.v1.1 annot-version=v1.1
MMGVMSQSLFNFKSFACSLNNIIVMRRCILIKNASQSAYGVRSSREKPSW
TADSETGYYRPESITKELDSYVVTTSKSEVKMGRGAQLWWMPDPQTGFYR
PDTFARELDAVELRSMHSNNRE*
>Bostr.11793s0015.1.p__30678969 transcript=Bostr.11793s0015.1 locus=Bostr.11793s0015 ID=Bostr.11793s0015.1.v1.2 annot-version=v1.2
MSQSLFNLKSFSRSINNKIIMRRYIVITKASQRGYTIGSSREKPSWTSNP
DTGYFRPETAGKELDSYIAKTSQIQVKIMRGEELWWMPDPHTGNYRPDNF
AREPDAVELRSLHFNKNHQT*
>Isati.2162s0007.1.p__39323112 transcript=Isati.2162s0007.1 locus=Isati.2162s0007 ID=Isati.2162s0007.1.v1.1 annot-version=v1.1
MMGVMSQSLFNLKSFPRSVNNIIVMRRYVLINKASQKAYAKGSSREKPSW
TPDCETGYYRPETIAKELDSYVVTTSKNEVKTRRGEELWWMPDPQTGFYR
PDTFARELDAVELRSMHSNDN*
>Myper.0023s0155.1.p__39122740 transcript=Myper.0023s0155.1 locus=Myper.0023s0155 ID=Myper.0023s0155.1.v1.1 annot-version=v1.1
MSQSLFNLKSFSRSVNYIIVMRRYILIKKASQRAYAIGSSREKPSWTPDC
ETGYYRPETIAKELDSYVVTTSKSEVKTRRGEELWWMPDPQTGFYRPDTF
ARELDAVELRSMHSNENVTKRSCEPNDLYKCVVSF*
>Isati.0604s0005.1.p__39257219 transcript=Isati.0604s0005.1 locus=Isati.0604s0005 ID=Isati.0604s0005.1.v1.1 annot-version=v1.1
MMGVMSQSLFNLKSFPRSVNNIIVMRRYFLIKRASQREYAIGSSREKPSW
TPDCETGYYRPETIAKELDLDVVTTSKSEVKTRRGEEIWWMPDPQTGFYR
PDTFARELDAVELRSMHSNENKKVL*
>Isati.3181s0012.1.p__39288931 transcript=Isati.3181s0012.1 locus=Isati.3181s0012 ID=Isati.3181s0012.1.v1.1 annot-version=v1.1
MMGVMSQSLFNLKSFPRSVNNIIVMRRYFLIKRASQREYAIGSSREKPSW
TPDCETGYYRPETGYYRPETIAKELDLDVVTTSKSEVKTRRGEEIWWMPD
PQTGFYRPDTFARELDAVELRSMHSNENKKVL*
>Eruve.0062s0073.1.p__39925730 transcript=Eruve.0062s0073.1 locus=Eruve.0062s0073 ID=Eruve.0062s0073.1.v1.1 annot-version=v1.1
MMGVMSQSLFNLKTSSCSLNNITVMRGYILIKKASQRAYAVGSSREKPSW
TADCETGYYRPETIKKEVDSHVVTTSKSEVKMRRGKELWWMPDPQTGFYR
PDTFARELDAVELRSMHSNHRE*
>Luann.0153s0117.1.p__39375316 transcript=Luann.0153s0117.1 locus=Luann.0153s0117 ID=Luann.0153s0117.1.v1.1 annot-version=v1.1
MGLMSQSLFNLKSLSRSINNIIIMRRYIVITKASQREYTIGSSREKPWWT
PDDTGYYRPETVSKELVQDIVTTTKSEVKTRRGEELCWMSDPQTGFYRPD
TFARELDAVELRSMHVTENLKDIVNQK*
>Isati.0170s0006.1.p__39306941 transcript=Isati.0170s0006.1 locus=Isati.0170s0006 ID=Isati.0170s0006.1.v1.1 annot-version=v1.1
MMGVMSQSLFNLKSFPRSVNNIIVMRRYFLIKRASQREYAIGSSREKPSW
TPDCETGYYRPETIAKELDSYVVTTSKSEVKTRRGEEIWWMPDPQTGFYR
PDTSARELDAVELRSIMHSNENKKVL*
>Eusyr.0007s0468.1.p__39697188 transcript=Eusyr.0007s0468.1 locus=Eusyr.0007s0468 ID=Eusyr.0007s0468.1.v1.1 annot-version=v1.1
MSFSLSNVRRFSRSINNIIMRNDIVMKSCQRMYTIESSREKPSWTLDRHN
RYYRPESGAKELDSCIENKSQREVKMMRGEELWWMPDPQTGYYRPDDNCA
RELDAVDLRSLHFKENKKPCEPNDL*
>Mamar.0037s0367.1.p__39426955 transcript=Mamar.0037s0367.1 locus=Mamar.0037s0367 ID=Mamar.0037s0367.1.v1.1 annot-version=v1.1
MPQSLFNLKSFARSINNITIMRSYIVIRKATQRRYTSGSSQEKPSWTSDP
DTGYFRPETTAKELDDPSCITKTSQIQVKMMRGEELWWMPDPHTGYYRPD
SFAKELDAVDLRALHDNKNRKT*
>Thhalv10010830m__20207238 transcript=Thhalv10010830m locus=Thhalv10010830m.g ID=Thhalv10010830m.v1.0 annot-version=v1.0
MMGLMPRSLFSLKSFSNIIVARRYILIQKSSQMSYAMGSSQEKPSSTPDC
ETRYYRPETMADPYVVTTSKSDVKTRRGEELWWMPDPETGFYRPDTFPRE
LDAVELRSMHLNGNKKAL*
>Isati.27080s0001.1.p__39335998 transcript=Isati.27080s0001.1 locus=Isati.27080s0001 ID=Isati.27080s0001.1.v1.1 annot-version=v1.1
MSQSLFNLKSFPRSVNNIIVMRRYVLINKASQKAYAKGSSREKPSWTPDC
ETGYYRPETIAKELDSYVVTTSKNEVKTRRGEELWWMPDPQTGFYRPDTF
ARELDAVEL
>HanXRQChr16g0514461__40301685 transcript=HanXRQChr16g0514461 locus=HanXRQChr16g0514461 ID=HanXRQChr16g0514461.r1.2.494 annot-version=r1.2
MTKGGLATTIKTLLLRRSNSVTPKGIVIRSMNKVARWDECYDDEVEERSS
QHKVEPQDKIRKENEESCWIPHPRTGIYYPKGQEWVMRDVPVDAARFDYN
YWFRNGDDDGYGV*
>HanXRQChr16g0514901__40299059 transcript=HanXRQChr16g0514901 locus=HanXRQChr16g0514901 ID=HanXRQChr16g0514901.r1.2.494 annot-version=r1.2
MTRGGFATTIKTLLLRRSKSITPKGVVVRFMNKVARWDECYVDEHEVQSF
QHNIQLQDNKYKEHDEGCWIPHPRTGIHYPKGHEWVMKDVPDGAARFDYN
YWLRNGDHDR*
>HanXRQChr16g0514921__40301157 transcript=HanXRQChr16g0514921 locus=HanXRQChr16g0514921 ID=HanXRQChr16g0514921.r1.2.494 annot-version=r1.2
MTRGGQAMTITTLLFRRSKAITPKRVVVRCMNKVARWDECYDDEHEVHSF
DHKVQPQDNKYKEYDEGYWIPHPRTGIYYPKGHEWVMKDVPDGAATFDYN
YWFRNGDDNEYGV*
>Mamar.0029s0756.1.p__39438162 transcript=Mamar.0029s0756.1 locus=Mamar.0029s0756 ID=Mamar.0029s0756.1.v1.1 annot-version=v1.1
MGRTGIAKAPKLLLRSWKQFQGRAGISTKAAKPNPTIVNYFEDISDHNLN
CGGEEDSWIPHPRTGIFFPPGQESVMEDVPDGAASFNMTFWLRNVDGVDK
PDPDIHHLY*
>Lesat.0024s0001.1.p__39495653 transcript=Lesat.0024s0001.1 locus=Lesat.0024s0001 ID=Lesat.0024s0001.1.v1.1 annot-version=v1.1
MGRTGIAKSPMLLLRSWKQFQGRGGISTKATKLPNPTIVDYSEDISDHRD
FNYSGEEEEEISVSWVPHPRTGIFFPPGQESVMEDVPDGAASFEMKFWLR
NVDGVDKPDPDPAFYHLPY*
>AT3G19550.1__37406617 transcript=AT3G19550.1 locus=AT3G19550 ID=AT3G19550.1.Araport11.447 annot-version=Araport11
MGRTGIAKAPKLLLRSWKQFQGRAGISSKAAKSNPMIVDYFEDISDHNLK
FSGEEESWVPHPRTGIFFPPGQESVMEDVPNGAASFDMTFWLRNVDGVDK
PDPDLHHLPY*
>Roisl.0028s0022.1.p__39191655 transcript=Roisl.0028s0022.1 locus=Roisl.0028s0022 ID=Roisl.0028s0022.1.v1.1 annot-version=v1.1
MGRTGIAKAPKLLLRSWKQFQGRARISSKATKPNPMMVHYLEDISGHSDH
LNCGGEEESWVPHPRTGIFFPPGQESVMDDVPVGAASFDMTFWLRNVDGV
DKPDLDHYHLPY*
>Stapi.4035s0006.1.p__39830175 transcript=Stapi.4035s0006.1 locus=Stapi.4035s0006 ID=Stapi.4035s0006.1.v1.1 annot-version=v1.1
MGRNGIAKAPKLLLRSWKQVQGRAGISSKAAKPNPMVVDYSEDVSNHRVE
INCGGDEEWVPHPRTGIFFPPGQEWVMDGVPDGAASFDMTFWLRNVDGVD
KPDPDHHFPN*
>Caamp.1039s1139.1.p__39081022 transcript=Caamp.1039s1139.1 locus=Caamp.1039s1139 ID=Caamp.1039s1139.1.v1.1 annot-version=v1.1
MGRTGIAKAPKLLLRSWNQVQGRAGISSKAAKPNSMVVDYSEDISDHRVE
INSGGEEEWVPHPRTGIFFPPGQESVMDGVPDGAASFDMTFWLRNVDGVD
KPDPDHHFPNCYKKCNYD*
>Sialb.3545s0004.1.p__39592821 transcript=Sialb.3545s0004.1 locus=Sialb.3545s0004 ID=Sialb.3545s0004.1.v1.1 annot-version=v1.1
MGRTAIAKVPMLLLRSWKQVQGRAGISSKAAKQKTMVINYSEDISDHRVE
VNCGSGEEWVPHPRTGIFFPPGQEWVMDGVPDGAASFDMTFWLRSVDGVD
KPNDPDHHFTN*
>Sialb.2013s0007.1.p__39546214 transcript=Sialb.2013s0007.1 locus=Sialb.2013s0007 ID=Sialb.2013s0007.1.v1.1 annot-version=v1.1
MGRTAIAKVPMLLLRSWKQVQGRAGISSKAAKQKPMVIDYSEDISDHRVE
VNCVSGEEWVPHPRTGIFFPPGQEWVMDGVPDGAASFDMTFWLRSVDGVD
KPNDPDHHFTN*
>Thhalv10021914m__20182725 transcript=Thhalv10021914m locus=Thhalv10021914m.g ID=Thhalv10021914m.v1.0 annot-version=v1.0
MGRTGIAKAPKLLLRSWRQVQGRSGISSKAAKPNPTTVVVDYSEDISDHH
RVETNCGGEEEWVPHPRTGIFFPPGQESVMDGVPDGAASFDMTFWLRSVD
GVDKPDPDHHSPN*
>Sialb.3545s0003.1.p__39592822 transcript=Sialb.3545s0003.1 locus=Sialb.3545s0003 ID=Sialb.3545s0003.1.v1.1 annot-version=v1.1
MMRRTGIAKAPMLLLRSWKQVQGRAGISSKAAKQKPMVMDYSEDISDHRV
NVNCGGEEEWVPHPRTGIFFPPGQEWVMDGVPDGAASFDMTFWLRNVDVV
DKPNLDHHFPK*
>Sialb.2013s0008.1.p__39546210 transcript=Sialb.2013s0008.1 locus=Sialb.2013s0008 ID=Sialb.2013s0008.1.v1.1 annot-version=v1.1
MMRRTGIAKAPMLLLRSWKQVQGRAGISSKAAKQKPMVMDYSEDISDHRV
EFNCGGEEEWVPHPRTGIFFPPGQEWVMDGVPDGAASFDMTFWLRRVDSV
DKPNDPDHHFPK*
>Myper.0043s0034.1.p__39108710 transcript=Myper.0043s0034.1 locus=Myper.0043s0034 ID=Myper.0043s0034.1.v1.1 annot-version=v1.1
MMGRNGIAKAPKLLLRSWKQVQGRAGISSKEAKPNPVVVDYSEDISHHGV
EINCGGEEEWVPHPRTGIFFPPGQESVMEGVPDGAASFDMTFWLRNVDGV
DKPDPDHHFPN*
>Luann.0026s0022.1.p__39392770 transcript=Luann.0026s0022.1 locus=Luann.0026s0022 ID=Luann.0026s0022.1.v1.1 annot-version=v1.1
MGRTWIAKAPKLLLRSWKQFQGRAVLSSKAAKPNPMVVDYSDDIFSDHTE
FNCGGEEEITVSWVPHPRTGIFFPPGQESVMEDVPDGAASFDMTFWLRNV
DGVDKPDPDHHFP*
>Ibeam.1654s0002.1.p__39777827 transcript=Ibeam.1654s0002.1 locus=Ibeam.1654s0002 ID=Ibeam.1654s0002.1.v1.1 annot-version=v1.1
MGRNGIAKTPKLLLRSWKQFQGRSSISSKAAKANPIIVDYSKDISDHSEL
ICGDSEAEIGVSWVPHPRTGIFFPPGQESVMADVPDGAASFDMTFWIRNV
DGVDKPDPDDLPY*
>Ibeam.1463s0015.1.p__39767338 transcript=Ibeam.1463s0015.1 locus=Ibeam.1463s0015 ID=Ibeam.1463s0015.1.v1.1 annot-version=v1.1
MGRNGIAKTPKLLLRSWKQFQGRSSISSKAAKANPIIVDYSKDISDHSEI
ICGDSEAEIGVSWVPHPRTGIFFPPGQESVMADVPDGAASFDMTFWIRNV
DGVDKPDPDDLPY*
>Crahi.2345s0001.1.p__40001681 transcript=Crahi.2345s0001.1 locus=Crahi.2345s0001 ID=Crahi.2345s0001.1.v1.1 annot-version=v1.1
MGRTGITKAPKLFLRSWKQVQGRAVISSKAAKPNPMVVNYSEDISDHRVE
INYGREEEWIPHPRTGIFFPPGQESVMDGVPDGAASFDMTFWLRNVDGVD
KPDPDHHFPN*
>Crahi.0412s0046.1.p__39983447 transcript=Crahi.0412s0046.1 locus=Crahi.0412s0046 ID=Crahi.0412s0046.1.v1.1 annot-version=v1.1
MGRTGITKAPKLFLRSWKQVQGRAVISSKAAKPNPMVVNYSEDISDHRVE
INYGREEEWIPHPRTGIFFPPGQESVMDGVPDGAASFDMTFWLRNVDGVD
KPDPDHHLPN*
>Camar.0046s0057.1.p__39595497 transcript=Camar.0046s0057.1 locus=Camar.0046s0057 ID=Camar.0046s0057.1.v1.1 annot-version=v1.1
MGRTAIAKAPKLFLRSWKQVQGRAGISSKAAKPNPVVVDYSEDISDHRVE
INCSGEEEWIPHPRTGIFFPPGQESVMDGVPDGAASFDMTFWLRNVDGVD
KPDPDHHFPN*
>Camar.0140s0008.1.p__39617708 transcript=Camar.0140s0008.1 locus=Camar.0140s0008 ID=Camar.0140s0008.1.v1.1 annot-version=v1.1
MGRTGIAKAPMLLLRSWRQVQGRARISSIAAKQKPMVIDYSEDISDHRVE
INCGGEEEWVPHPRTGIFFPRGQESVMDGVPNGAASFDMTFWLRSVDGVD
KPDPDHHFYN*
>Bol031020__37371502 transcript=Bol031020 locus=Bol031020 ID=Bol031020.v1.0.446 annot-version=v1.0
MGRRGIAKVPMLLLRSWKQVQGRARISSKAAKLNPMVVHYSEDISDHRVE
INCGGEEEWVPHPRTGIFFPPGQESVMDGVPEGAASFDMMFWLRDVDGVD
KPDHDHHFPN*
>Eusyr.0017s0500.1.p__39704556 transcript=Eusyr.0017s0500.1 locus=Eusyr.0017s0500 ID=Eusyr.0017s0500.1.v1.1 annot-version=v1.1
MGRTSIAKAPKLLLRSWKQLQGRAGISKAAQPNPMIVDYSKDISDHHNEK
VEIEEEISVNWVPHPRTGIFFPPGQESVMDDVPDGAASFDMTFWLRNVDG
VDKPDPDHLHHLP*
>Eruve.3142s0006.1.p__39885637 transcript=Eruve.3142s0006.1 locus=Eruve.3142s0006 ID=Eruve.3142s0006.1.v1.1 annot-version=v1.1
MGRTGIAKIPKLLLRSWKQVQGRAGISSKAAKLNPMVVHYSEDISDHRVE
INCDSEEEWVPHPRTGIFFPQGQESVMDGVPEDAASFDMTFWLRNVDGVD
KPDPDHHFPN*
>Sialb.0899s0014.1.p__39585595 transcript=Sialb.0899s0014.1 locus=Sialb.0899s0014 ID=Sialb.0899s0014.1.v1.1 annot-version=v1.1
MGRTGIAKAPKLFLRRWKQVQGRAGISSKAAKPIPMVVDYSEDISDHRVE
INRGGEEEWIPHPRTGIFFPPGHESVMDGVPDGAASFDMTFWLRNIDGVD
KPDPDHHFPN*
>Bol018109__37356577 transcript=Bol018109 locus=Bol018109 ID=Bol018109.v1.0.446 annot-version=v1.0
MGRTVITKAPKLFLRSWKQVQGRAGISSKAAKPHPMVVDYSEDISHHRVE
INRGGEEEWIPHPRTGIFFPPGHESVMDGVPDGAASFDMTFWLRNIDGVD
KPDPDHHFPN*
>Isati.0911s0011.1.p__39335295 transcript=Isati.0911s0011.1 locus=Isati.0911s0011 ID=Isati.0911s0011.1.v1.1 annot-version=v1.1
MGRNGIARAPKLLLRSWKQVQGRAGISSKDAKPNPMVVDYSEDISHRRVE
IKCGGEEEWVPHPRTGIFFPPGQESVMEGVPDGAASFDMTFWLRNVDGVD
KPDPDHHFPN*
>Isati.0832s0015.1.p__39330105 transcript=Isati.0832s0015.1 locus=Isati.0832s0015 ID=Isati.0832s0015.1.v1.1 annot-version=v1.1
MGRNGIARAPKLLLRSWKQVQGRAGISSKVAKTNPMVVDYSEDISHRRVE
IKCGGEEEWIPHPRTGIFFPPGQESVMEGVPDGAASFDMTFWLRNVDGVD
KPDPDHYFPN*
>Eruve.0024s0104.1.p__39935239 transcript=Eruve.0024s0104.1 locus=Eruve.0024s0104 ID=Eruve.0024s0104.1.v1.1 annot-version=v1.1
MGRTGIAKIPKLLLRSWKQVQGRAGISSKSAKLNPMVVHYSEDISDHRVE
INGVGEEEWVPHPRTGIFFPQGQDSVMDGVPEDAASFDMTFWLRNVDGVD
KPDPDHHFPN*
>Brara.A02873.1.p__30636639 transcript=Brara.A02873.1 locus=Brara.A02873 ID=Brara.A02873.1.v1.3 annot-version=v1.3
MGRRGIAKVPMLLLRSWKQVQGRARISSKAAKLNPMVVHYSEDISDHRVE
INCGGEEEWVPHPRTGIFFPPGQELVMDGVPEGAASFDMMFWLRNVDGVD
KPDPGTKKV*
>Araha.5366s0001.1.p__28845146 transcript=Araha.5366s0001.1 locus=Araha.5366s0001 ID=Araha.5366s0001.1.v1.1 annot-version=v1.1
MGRTEIAKAPKLLFRSWKQFQGRAGISSKAAKPNPMMINYFEDISDHNLN
CGGEEDSWVPHPRTGIFFPPGQESVMEDVPNGAASFDMTFWLRNVDGVDK
PDPDLHHLPY*
>Eusyr.0017s0501.1.p__39704544 transcript=Eusyr.0017s0501.1 locus=Eusyr.0017s0501 ID=Eusyr.0017s0501.1.v1.1 annot-version=v1.1
MGKTGIAVAPKLLLRSWKQLQGRAGIIRAAKPNPWIVDYSQEISDRRKVE
MEEENSVSWVPHPRTGIFFPPGQESVMDDVPDGAASFDITLWRRNVDGVD
KPDPDHLHHFP*
>Bostr.19424s0708.1.p__30661177 transcript=Bostr.19424s0708.1 locus=Bostr.19424s0708 ID=Bostr.19424s0708.1.v1.2 annot-version=v1.2
MLMGSTGIAKAPTLLLRSWKQFQGRAGISSKAAKLNPIIVNYFEDISHRN
LNYCGGEEESWVPHPRTGIFFPPGQESVMEDVPEGAASFDMTFWLRNVDG
VDKPDHDLHHLPYLKQN*
>Thlar.0014s0542.1.p__39504632 transcript=Thlar.0014s0542.1 locus=Thlar.0014s0542 ID=Thlar.0014s0542.1.v1.1 annot-version=v1.1
MGRTGIAIAPKLLLRRWKQVQGRAGISSKAAKPNPMVVDYSKDISEHRVE
LNCGGEEEWVPHPRTGIFFPPGQESVMDGVPDGAASFDMTFWLRNVDGVD
KPDPDLHFPN*
>Eruve.0963s0021.1.p__39947626 transcript=Eruve.0963s0021.1 locus=Eruve.0963s0021 ID=Eruve.0963s0021.1.v1.1 annot-version=v1.1
MGRTVITKAPKLFLRSWKQVQGRAGISSKATRPNPVVVNYSEDISDHRVE
FNCAGEEEWIPHPRTGIFFPPGQEWVMDGVPNSAASFEMTFWLRNVDGVD
KPDPDHHFPN*
>Crahi.1180s0007.1.p__39961265 transcript=Crahi.1180s0007.1 locus=Crahi.1180s0007 ID=Crahi.1180s0007.1.v1.1 annot-version=v1.1
MGRTGIAKAPVLLLRSWRQVQGRAGISSKAAKQKPMVIDHSEDISDHRVE
VNCGGEEEWVPHPRTGIFFPPGQEWVMDAVPNGAASFDMTFWFRNVDGVD
KPDPHHHFPN*
>Desop.0097s0020.1.p__39665905 transcript=Desop.0097s0020.1 locus=Desop.0097s0020 ID=Desop.0097s0020.1.v1.1 annot-version=v1.1
MGRTGIAKAPRLLLRNWKQLFQGRAGISSKAAKPNPRIVNYSEDISDHNL
NCGGEEGSWVPHPRTGIFFPPGQESVMEDVPDGAASFDMTFWLRNVDGVD
KPDPDLYHLPY*
>Alyli.0204s0019.1.p__39186036 transcript=Alyli.0204s0019.1 locus=Alyli.0204s0019 ID=Alyli.0204s0019.1.v1.1 annot-version=v1.1
MGRTGIAKAPRLLLRNWKQLFQGRAGISSKAAKPNPNIVNYSEDISDHNL
NCGGEEGSWVPHPRTGIFFPPGQESVMEDVPDGAASFDMTFWLRNVDGVD
KPDPDLYHLPY*
>Alyli.0029s0083.1.p__39181943 transcript=Alyli.0029s0083.1 locus=Alyli.0029s0083 ID=Alyli.0029s0083.1.v1.1 annot-version=v1.1
MGRTGIAKAPRLLLRNWKQLFQGRAGISSKAANPNPRIVNYSEDISDHNL
NCGGEEGSWVPHPRTGIFFPPGQESVMEDVPDGAASFDMTFWLRNVDGVD
KPDPDLYHLPY*
>Brara.A02875.1.p__30638058 transcript=Brara.A02875.1 locus=Brara.A02875 ID=Brara.A02875.1.v1.3 annot-version=v1.3
MGITGIAKVPMLLLRSWRQVQGLAGISSKAAKQKPMFIDYSEDISDHSVE
INCGGEVEWVPHPRTGIFFPPGQESVMDGVPDDAASFDMTFWLRDVDGVD
KPDPDHHFPK*
>Brara.E02250.1.p__30624613 transcript=Brara.E02250.1 locus=Brara.E02250 ID=Brara.E02250.1.v1.3 annot-version=v1.3
MGRTVITKAPELFLRSWKQVQGRAGISSKAAKPHPMVVDYSEDISYHRVE
INRGGEEEWIPHPRTGIFFPPGHESVMDGVPDGAASFDMTFWLRNIDGVD
KPDPDHHFPN*
>Eruve.0024s0103.1.p__39935184 transcript=Eruve.0024s0103.1 locus=Eruve.0024s0103 ID=Eruve.0024s0103.1.v1.1 annot-version=v1.1
MMGRTGIAKVPKLLLRSWKQVQGRAGISTKSAKLNPMVIDYSEDISDHRV
GINSGCEEEWAPHPRTGIFFPPGQASVMVGVSEGAASFDMTFWLRNVDGV
DKPDPDHHFPY*
>Eruve.3142s0007.1.p__39885626 transcript=Eruve.3142s0007.1 locus=Eruve.3142s0007 ID=Eruve.3142s0007.1.v1.1 annot-version=v1.1
MMGRTGIAKVPKLLLRSWKQVQGRAGISSKSAKPNPMVIDYSEDISDHRV
EIKSGCEEEWAPHPRTGIFFPPGQASVMVGVSEGAASFDMTFWLRNVDGV
DKPDPDHHFPN*
>Sevir.3G371500.1.p__40649705 transcript=Sevir.3G371500.1 locus=Sevir.3G371500 ID=Sevir.3G371500.1.v2.1 annot-version=v2.1
MGRHALAKSTALLRGIKNKQSTNLVRRLEPAEVKSAETSLWVPHPRTGIY
YPKGFEWVMEDVPSGAASFRQSYWFRTGEAESASSTTPKNDAAFLDHPFV
*
>Clevi.0048s0050.1.p__39741538 transcript=Clevi.0048s0050.1 locus=Clevi.0048s0050 ID=Clevi.0048s0050.1.v1.1 annot-version=v1.1
MGRTGIAKASKLLFRGSKQFQVRSITKTAKSNQISNSVDSLNKEITTNNN
ERSVCWIPHPRTGIFFPAGQESVMDDVPDGAASFDVTFWLRSVDGVDKPD
PDLPLRF*
>Pavir.3KG465500.1.p__37591846 transcript=Pavir.3KG465500.1 locus=Pavir.3KG465500 ID=Pavir.3KG465500.1.v4.1 annot-version=v4.1
MGRHALAKSTALLRGVKSKQSTNLVRRLEPAEVRSAETSLWVPHPRTGIY
YPKGFEWVMEDVPSGAASFQQSYWFRTGEAESASSTTSKNDAASLDHPFA
*
>Carub.0003s1938.1.p__39240728 transcript=Carub.0003s1938.1 locus=Carub.0003s1938 ID=Carub.0003s1938.1.v1.1 annot-version=v1.1
MVGRTGIAKAPTLLLRSWKQFQGRAAGISSKAAKPNPRTVSYFEDISDHN
LNFGGEEESWKPHPRTGIFFPPGQEAVMEDVPDGAASLDMTFWIRNVDGV
DKPDPDLHHHLTY*
>Brast10G074400.1.p__32847942 transcript=Brast10G074400.1 locus=Brast10G074400 ID=Brast10G074400.1.v0.1.stacei annot-version=v1.1
MGRSAIATSTNLLREVKNRQSSNLMRRVQPAEARSADTALWVPHPRTGIY
YPRGFEWVMEDVPSNAASFQQSYWLRSGEAETASSPTSNYTTAFDHPFV*
>LOC_Os12g32290.1__33152648 transcript=LOC_Os12g32290.1 locus=LOC_Os12g32290 ID=LOC_Os12g32290.1.MSUv7.0 annot-version=v7.0
MGRSAIAKSAGLLREIKNKQSSNLMSRVQPSEARSAETALWVPHPRTGIY
YPKGFEWVMEDVPSSAASFRQLYWLRSGDAETASSPTSNDAAAFDHPFV*
>ZmPHB47.03G164500.1.p__41441926 transcript=ZmPHB47.03G164500.1 locus=ZmPHB47.03G164500 ID=ZmPHB47.03G164500.1.v1.1 annot-version=v1.1
MGRHALAKSAALLREVKNKQRTNLVKRLEPTEARSPQTSLWVPHPRTGIY
YPKGFEWVMEDVPSSAASFQQSYWFRTGEAEPASSITSKNDSTSFDHPFA
*
>Bradi4g06660.1.p__32785797 transcript=Bradi4g06660.1 locus=Bradi4g06660 ID=Bradi4g06660.1.v3.1 annot-version=v3.1
MARSAIATSTNLLREVKNRQSSNLMRQVQPAEARSADTALWVPHPRTGIY
YPRGFEWVMEDVPSNAASFQQSYWLRSGEAETASSPTSNNTTAFDHPFV*
>Sobic.008G108000.1.p__37926396 transcript=Sobic.008G108000.1 locus=Sobic.008G108000 ID=Sobic.008G108000.1.v3.2 annot-version=v3.1.1
MGRHALAKSAALLREVKNKQRTNLVKRLEPTETRSPETSLWVPHPRTGIY
YPKGFEWVMEDVPSSAASFQQSYWFRTGEAEPASSTTSKNDSASFDHPFV
*
>Pahal.3G443100.1.p__40347842 transcript=Pahal.3G443100.1 locus=Pahal.3G443100 ID=Pahal.3G443100.1.v3.1 annot-version=v3.1
MGCHALAKSTALLRGVKSKQSTNLVRRLEPAEVRSAETSLWVPHPRTGIY
YPKGFEWVMEDVPSGAASFQQSYWFRTGEAESASSTTPKNDAASLDHPFV
*
>PhHAL.3G418600.1.p__40402183 transcript=PhHAL.3G418600.1 locus=PhHAL.3G418600 ID=PhHAL.3G418600.1.v2.1 annot-version=v2.1
MGCHALAKSTALLRGVKSKQSTNLVRRLEPAEVRSAETSLWVPHPRTGIY
YPKGFEWVMEDVPSGAASFQQSYWFRTGEAESASSTTSKNDAASLDHPFV
*
>Pavir.3NG226400.1.p__37643082 transcript=Pavir.3NG226400.1 locus=Pavir.3NG226400 ID=Pavir.3NG226400.1.v4.1 annot-version=v4.1
MGRHALAKSTALLRAVKSKQSTNLVRRLEPAEVRSAETSLWVPHPRTGIY
YPKGFEWVMEDVPSGAASFRQSYWFRTGEAESASSTTSKNDAASLDHPFG
*
>Thint.13G0200400.1.p__40831531 transcript=Thint.13G0200400.1 locus=Thint.13G0200400 ID=Thint.13G0200400.1.v2.1 annot-version=v2.1
MGRSAIAKSTGLLREVKNRQSSNLTSRVQPTKARSAETALWVPHPRTGIY
YPRGFEWVMEDVPSSAATFQQTYWLRSGDAETASSPTSTDGTAAFDNPFL
*
>Thint.14G0269400.1.p__40885442 transcript=Thint.14G0269400.1 locus=Thint.14G0269400 ID=Thint.14G0269400.1.v2.1 annot-version=v2.1
MGRSAIAKSTGLLQEVKNRQSSNLTSRVQPTKARSAETALWVPHPRTGIY
YPSGFEWVMEDVPSSAATFQQTYWLRSGDAETASSPTSTDGTAAFDNPFL
*
>Cagra.6943s0034.1.p__28894528 transcript=Cagra.6943s0034.1 locus=Cagra.6943s0034 ID=Cagra.6943s0034.1.v1.1 annot-version=v1.1
MVGRTGIAKAPTLLLRSWKQFQGRAAGISSKAAKPNPRTVSYFEDISDHN
LNFGGEEESWKPHPRTGIFFPPGQEAVMADVPDGAASLDMTFWIRNVDGV
DKPDPDLHHHLTY*
>Misin14G095100.1.p__40476408 transcript=Misin14G095100.1 locus=Misin14G095100 ID=Misin14G095100.1.v7.1 annot-version=v7.1
MGRHALAKSAALLREVKNEQRTNLVKRLEPTEVRSPETSLWVPHPRTGIY
YPKGFEWVMEDVPSSAASFQQSYWFRTGEAEPASSTTSKNDSASFDHPFV
*
>Brasy5G088900.1.p__40074638 transcript=Brasy5G088900.1 locus=Brasy5G088900 ID=Brasy5G088900.1.v1.1 annot-version=v1.1
MARSAIATSTNLLREVKNRQSSNLMRRVQPAEARSADTALWVPHPRTGIY
YPRGFEWVMEDVPSNAASFQQSYWLRSDEAETASSPTSNNTTAFDHPFV*
>Misin15G117500.1.p__40487770 transcript=Misin15G117500.1 locus=Misin15G117500 ID=Misin15G117500.1.v7.1 annot-version=v7.1
MGRHALAKSAALFREVKNKQRTNLVKPLEPTEARSPETSVWVPHPRTGIY
YPKGFEWVMEDVPSSAASFQQSYWFRTGEAEPASSTTSKNDSASFEHPFV
*
>Lesat.0019s0238.1.p__39452735 transcript=Lesat.0019s0238.1 locus=Lesat.0019s0238 ID=Lesat.0019s0238.1.v1.1 annot-version=v1.1
MGRTEIAKSSMFLLRSWKQIEGRAGISSKAATIVDYSQSIWDHRDFNYSG
EEEKISVSWVPHPRTGIFFPPGQDAVMEDVPDGAASLEMKFWLRDVDGVD
KPVADPNFYHLPY*
>Vigun07g254100.1.p__39036962 transcript=Vigun07g254100.1 locus=Vigun07g254100 ID=Vigun07g254100.1.v1.1 annot-version=v1.1
MVRGGITKSNLLLLGGAKRAKSGLSKFSATARASAAESSGEISKSGGGRV
EDSAWWVPHPRTGIYFPKGHEWVMEDVPEDAARLNQTFWFRNVDGVDIPK
HQP*
>Glyma.20G131700.1.p__30519553 transcript=Glyma.20G131700.1 locus=Glyma.20G131700 ID=Glyma.20G131700.1.Wm82.a2.v1 annot-version=Wm82.a2.v1
MVRGGITKASLLLLGGAKRAKSGLSKFSGTAQPAESSGGVSKSGGKIEDS
AFWIPHPRTGIYFPKGHEWVMDDVPEDAARLNQTYWFRNVDGVDHPRH*
>ZmPHB47.06G026000.1.p__41408323 transcript=ZmPHB47.06G026000.1 locus=ZmPHB47.06G026000 ID=ZmPHB47.06G026000.1.v1.1 annot-version=v1.1
MGRHALAKSAALLREVKNKQRTTNLVKRLEPTEVKSPETSLWVPHPMTGI
YYPKGFEWVMEDVPTSAASFQQSYWFRTGEAEPASSTTSKNDSASFDHPF
A*
>Gorai.013G049200.1__26788143 transcript=Gorai.013G049200.1 locus=Gorai.013G049200 ID=Gorai.013G049200.1.v2.1 annot-version=v2.1
MGRAAFTKTKILMLREAKRVERPLSKIAGADREINKKCKSNNDIKGSSSW
VPHPKSGIYFPKGHEWVMDDVPDRAASFSSSYWVRSVDGVDKPESSVHDE
HYSHANM*
>28152.m000891__16800041 transcript=28152.m000891 locus=28152.t000020 ID=28152.m000891.TIGRR0.1 annot-version=v0.1
MVKAGIARTRMFILREAKQVQGHFSSYRAAGYDHNHHHNQQQQQQNEQHQ
ESGNLSHEGKMNYNSSCWVPHPRTGIYVPKGHERVMDDVPEGAASFNQTY
WLRTVDGVERPDPDVPSDHYLSFNLY
>Thecc1EG007188t1__27460631 transcript=Thecc1EG007188t1 locus=Thecc1EG007188 ID=Thecc1EG007188t1.CGDv1.1 annot-version=v1.1
MGRAAIAKTKILMLRGAKVAVRSSSNIAGADKEITEGRRTKNKDIKDSPS
WVPHPKSGIYFPKGHEWVMNDVPDDAASLGSTFWLRNVDGVEKPDPDEVS
SHHQYFHANM*
>VIT_203s0091g00510.1__38034532 transcript=VIT_203s0091g00510.1 locus=VIT_203s0091g00510 ID=VIT_203s0091g00510.1.v2.1 annot-version=v2.1
MARTGVAKTQMLFLRGAKPVWRGLSKVAGAEGGPEKARGLTDGADHKGDG
SSSSWVPHPRTGIYFPKGHDHMMDDVPDGAACFGQTYWLRTVDGVDKPDP
DV*
>Brahy.D04G0091700.1.p__38617224 transcript=Brahy.D04G0091700.1 locus=Brahy.D04G0091700 ID=Brahy.D04G0091700.1.v1.1 annot-version=v1.1
MARSAIATSTDLLREVKNRQSSNLMRWVQPAEARSADTALWVPHPRTGIY
YPRGFDWVMEDVPSNAASFQQSYWLRSGEAETASSPTSNNTTAFDHPFV*
>Anaoc.0593s0018.1.p__37558734 transcript=Anaoc.0593s0018.1 locus=Anaoc.0593s0018 ID=Anaoc.0593s0018.1.v0.9 annot-version=v0.9
MARAGIPTAKMSILKSWKEARHVDRHRQSSKFTVVLDEDHRHPHDQKNLT
GTALNGEKKSRSSSNWVPHPRSGIYYPEGQEWVMDDVPKGAASFGKTYWL
RTEDAGIDNEKPDAG*
>Gohir.A01G008400.1.p__38145844 transcript=Gohir.A01G008400.1 locus=Gohir.A01G008400 ID=Gohir.A01G008400.1.v1.1 annot-version=v1.1
MGRFAIAKTKILMLREAKRPVERPISKIAGADRETIEKSRKSSSNSNSSN
DIKDSWCWVPHPKSGIYFPEGHEWVMKDVPDGAASLNQTYWLRNVEGVDK
PEPSEHEYFSSDHHYSHANM*
>Manes.07G064400.1.p__32352953 transcript=Manes.07G064400.1 locus=Manes.07G064400 ID=Manes.07G064400.1.v6.1 annot-version=v6.1
MAKPGIAKAKMLILREARRINNQFVNLSTTERHYHHYHYHRYRSEELGDS
VMEAKTEDESCWLPHPRTGIYMPKGHEWVMDDVPEGAASFNQTYWLRNVD
GVERPDPDVPSDHYLAKDFY*
>Phvul.007G043000.2.p__37166834 transcript=Phvul.007G043000.2 locus=Phvul.007G043000 ID=Phvul.007G043000.2.v2.1 annot-version=v2.1
MVRGGITKSNLLLLGFNCRGAKRAKSGVSKFSGTAQAAAAERSGEVSKSG
GRIEDSSWWVPHPRTGIYFPKGHEWVMDDVPEDAARLNQTFWFRNVDGVD
IPRHQT*
>VIT_203s0091g00500.1__38035974 transcript=VIT_203s0091g00500.1 locus=VIT_203s0091g00500 ID=VIT_203s0091g00500.1.v2.1 annot-version=v2.1
MARTGVAKTQVLFLSSCRGAKPVWRGLSKVAGAEGAPGKARGRTDGADHK
GDGSSSSWVPHPRTGIYFPEGHDHMMDDVPDGAACFGQTYWLRTVDGVDK
PDPDV*
>VIT_203s0091g00490.1__38035703 transcript=VIT_203s0091g00490.1 locus=VIT_203s0091g00490 ID=VIT_203s0091g00490.1.v2.1 annot-version=v2.1
MARSGVAKTRMLFLREATLVWRGLSKVAGAEGAPGKARGRTDDADNKGDG
SSSSWVPHPRTGIYFPKGHDHVIDDVPDGAACFGQTYWLRTVDGVDKPDP
DV*
>Manes.10G074900.1.p__32367442 transcript=Manes.10G074900.1 locus=Manes.10G074900 ID=Manes.10G074900.1.v6.1 annot-version=v6.1
MAKPGIAKTNKLILREARRIQHHATILLTIGRHYYHHRLPAEESRNSIDE
AKTKDQSCWIPHPRTGIYMPKGHERVMEDVPEGAALFDQTSWLRNVDGVD
RHHPDVPTDYYLPKHYN*
>Gohir.A13G045400.1.p__38154600 transcript=Gohir.A13G045400.1 locus=Gohir.A13G045400 ID=Gohir.A13G045400.1.v1.1 annot-version=v1.1
MGRAAFTKTKILMLREAKRVERPLSKIAGADREINKKCKSNDDIKSSSSW
VPHPKSGIYFPKGHEWVMDDVPDRAALSVQVSGFEASTVLINRSLRFMMT
TIPMQICDDQTKFVMEIRKGFYEI*
>gene25582-v1.0-hybrid.t1__40666338 transcript=gene25582-v1.0-hybrid.t1 locus=gene25582-v1.0-hybrid ID=gene25582-v1.0-hybrid.t1.v2.0.a2 annot-version=v2.0.a2
MLLGNTYAMTRGGVAKSKIFLLSTCRVAKRVEQRYFSKLSGTAEGVSRKE
ESRKRPEMESPSTWSSSWVPDPRTGIYFPKGHERVMDDIPKGAASLNNQT
FWLRNLDGVLEKPDPDTSPDHYYQMRM*
>Gorai.002G009800.1__26796122 transcript=Gorai.002G009800.1 locus=Gorai.002G009800 ID=Gorai.002G009800.1.v2.1 annot-version=v2.1
MGRFAVAKTKILMLREAKRSFERPISKIAGAGRETIEKSRKSSSNSNSSN
DIKDSWCWVPHPKSGIYFPEGHEWVMKDVPEGAASLNQTYWLRNVEGVDK
LEPSEHEYFSSDHHYSHANM*
>Potri.001G296900.1.p__37278141 transcript=Potri.001G296900.1 locus=Potri.001G296900 ID=Potri.001G296900.1.v3.1 annot-version=v3.1
MARAVLSNAKMLVLRETSRPLQCHFSSPPAVQQPEKSGNSVKCSKMGDWV
PHPRTGIYFPKGHEWVMDDVPENAASFSQTYWLRNVDGVEKPGPDTPHDH
YLATNLYPV*
>GSMUA_Achr6P24700_001__32319248 transcript=GSMUA_Achr6T24700_001 locus=GSMUA_Achr6G24700_001 ID=GSMUA_Achr6T24700_001.v1 annot-version=v1
MSTMRRPMIAKSTRLIREVKNGQARQGKQQHGAVNDASWWIPHPRTGIYY
PKGHEWVMEDVPEGASSFPRTYWLRSSEGVEKDSDLSTCPDYNHPFLDV*
>Luann.0007s0100.1.p__39406375 transcript=Luann.0007s0100.1 locus=Luann.0007s0100 ID=Luann.0007s0100.1.v1.1 annot-version=v1.1
MGRSTEIANASKLLLRSWKQFQGHARISSKATKPNPIIFDCYSKDISDYN
DDIKCGGEEEISVSWVPHPRTGIFFPPGQESVMADVPDGSASLDMTFWIR
NVDGVDKPDPDHHHHLLY*
>MD05G1096000__40129261 transcript=MD05G1096000 locus=MD05G1096000 ID=MD05G1096000.v1.1.491 annot-version=v1.1
MLMAMTRGGVAKSKMFMLSSYYREAKHAQGDHRRHFSSKLRGAPENISSR
MVESDSEDTDMMESETGSNSSSSWRCNWVPHPRTGIYVPKGHEKVMDDVP
KGAASLNQTFWLRNVDGVLEKPDPDTPPEHYYHYKHM*
>Podel.01G311600.1.p__37312803 transcript=Podel.01G311600.1 locus=Podel.01G311600 ID=Podel.01G311600.1.v2.1 annot-version=v2.1
MARAVLSNAKMLVVLSSCRETSRPLQCHFSSPPAVQQPEKSGNSVKCSKM
GDWVPHPRTGIYFPKGHEWVMDDVPENAASFSQTYWLRNVDGVEKPDPDT
PHDHYLATNLYPV*
>MD10G1102200__40090567 transcript=MD10G1102200 locus=MD10G1102200 ID=MD10G1102200.v1.1.491 annot-version=v1.1
MLMAMAIRGGVAKSKMFMLSSYCSEAKQAQGDHRRHFSSKLRGAAENISS
RMVQSDSEDTDMMERETGSNSSSSWRCSWVPHPKTGIYVPKGHEKVMDDV
PKGAASFNQTFWLRNVDGVLEKPDPDTPPEHYYHYMHM*
>SapurV1A.0005s0570.1.p__31438482 transcript=SapurV1A.0005s0570.1 locus=SapurV1A.0005s0570 ID=SapurV1A.0005s0570.1.v1.0 annot-version=v1.0
MARAVISKTKMLLLSSCRETSRPLRCHFSSSTAEHRPEKSGNPIERSKME
DWLPHPRTGIYVPKGHERVMEDVPENAASFSQTYWLRNVDGVEKPIHCLA
TNLYPASQEGLDQVLACCDDN*
>Anaoc.0011s0189.1.p__37503275 transcript=Anaoc.0011s0189.1 locus=Anaoc.0011s0189 ID=Anaoc.0011s0189.1.v0.9 annot-version=v0.9
MIMARAGIPRTKISMPSTWKDAREVDRRCLSNPAAVFDDDRHQAQDKNFT
RTTSLSSEKKSGSSTYWVPHPRSGIYFPQGQEWVMDDVPKGAASFVQPYW
LRTEDGVEKPDPDDGHRPHWDSCFLHASS*
>Podel.01G316100.1.p__37310214 transcript=Podel.01G316100.1 locus=Podel.01G316100 ID=Podel.01G316100.1.v2.1 annot-version=v2.1
MARAVLSNAKMLVVLSSCRETSRPLQCHFSSPPAVQQPEKSGNSVKCSKM
GDWVPHARTGIYFPKGHEWVMDDVPENAASFSQTYWLRNVDGVEKPDPDT
PHDHYLATNLYPV*
>Ca_11914__40152671 transcript=Ca_11914 locus=Ca_11914 ID=Ca_11914.v1.0.492 annot-version=v1.0
MARGGGGPGVAARSNLLLHHLRRAKGAESSTGQQVPKSSSGKDSCWWIPH
PRTGIYFPAGHDWVMEDVPDGAATFAETCCFRNI*
>Prupe.8G140400.1.p__32083830 transcript=Prupe.8G140400.1 locus=Prupe.8G140400 ID=Prupe.8G140400.1.v2.1 annot-version=v2.1
MTRGSGVAKSKMFLVREAKRVDHQRQFSKMKGAAEKISSRNESDSEETGS
GSPSWMCNWVPHPRTGIYVPKGHEGVMDDVPKEAASLNQTFWLRNVDGVL
EKPDPDTSPDHYYRYMHM*
>HanXRQChr16g0514451__40299669 transcript=HanXRQChr16g0514451 locus=HanXRQChr16g0514451 ID=HanXRQChr16g0514451.r1.2.494 annot-version=r1.2
MTKGGLATTIKTLLLRRRTNSMTPKGVVVRCMNKVARWDECYDDEHEVQS
LEPKVQPQDKSCKEHEESCWIPHPRTGIYYPKGHEWVMKDVPDGAAIFDY
NYWLRNGDGF*
>Solyc01g107280.3.1__41483913 transcript=Solyc01g107280.3.1 locus=Solyc01g107280.3 ID=Solyc01g107280.3.1.ITAG3.2 annot-version=ITAG3.2
MTAAGITKLSQRLQLIRSQKIYQIKRVMSTFSNIDDRAETRKNSKEEEIK
KEEWWVPHPRTGIYFPIGQERVMNDIPNGAASLPQNYWLRNEDGVEKPDP
DSPIAYKHYY*
>Aqcoe6G292100.1.p__33062258 transcript=Aqcoe6G292100.1 locus=Aqcoe6G292100 ID=Aqcoe6G292100.1.v3.1 annot-version=v3.1
MTRFRLARWRMLLPSFRGAKHGHHSISNNVVLDQITELRESIHDDKKDNI
SSWVPHPHTGIYYPKGNEQVMEDVPKDAASFQKTYWIRSEEVDKPPPVDY
SSHP*
>Cocit.G1430.1.p__41057310 transcript=Cocit.G1430.1 locus=Cocit.G1430 ID=Cocit.G1430.1.v2.1 annot-version=v2.1
MAATVVKTNHLLVRRAKRDQRFMSAFTLMKKLETPKAQMSRGDQVDDSDE
DGPLWVPHPRTGIYFPRGHERVVDDIPEGAASFSQAYWLRSVEGVDRPDP
DEQTTCHRFPSSK*
>evm.model.AsparagusV1_02.2135__40540934 transcript=evm.model.AsparagusV1_02.2135 locus=evm.TU.AsparagusV1_02.2135 ID=evm.model.AsparagusV1_02.2135.V1.1 annot-version=V1.1
MARAILSAAGLVALIKRRGYSSVSTAGKVSRGKTTESTSTATPIPTNPASSSSWIPDPVTGYYRPGNKKAETDAAEMRAR
RTYSTSRRSQPTPALLGARRLSGASVVRGYLDPVTGRSMRPR*
>evm.model.supercontig_16.192__16410043 transcript=evm.model.supercontig_16.192 locus=evm.TU.supercontig_16.192 annot-version=ASGPBv0.4
MARALSAGAMFVSASFSRRPSLSIFRKGYSAVSHGVETGRSGRVGSKNPTVRKPEEMAMMKEESGASSAWAPDPVTGYYR
PENRAMEIGAAELREMLLNQKVK*
>evm.model.supercontig_9.252__16428149 transcript=evm.model.supercontig_9.252 locus=evm.TU.supercontig_9.252 annot-version=ASGPBv0.4
MAEPNPEPEITANMTIYINNLNEKIKIDELKKSMHAVFSQFGKILEVLAFKTLKHKGQAWVVFENVSSASNAITKMNGFP
FYDKPMRIQYAKTKSDIIAKADGTFVPREKRKRHEEKTGKKRKEQHDPNQMGMGLNTGYAGAYGAMPPLSQIPYPGGAKS
MVPEAPAPPNSILFVQNLPHETTPMMLQMLFCQYPGFKETRLNVKMAMFGTEGKFV*
>GlysoPI483463.02G016000.1.p__41227391 transcript=GlysoPI483463.02G016000.1 locus=GlysoPI483463.02G016000 ID=GlysoPI483463.02G016000.1.v1.1 annot-version=v1.1
MARSFSNVKVLSALVADGFSNTLTRRGYAAATQSATRGGAASISSKIAPKSGEDKVGGGAEKVSWVPDPVTGYYKPENIK
EIDVAELRATVLGKKFNH*
>GlysoPI483463.03G175300.1.p__41184768 transcript=GlysoPI483463.03G175300.1 locus=GlysoPI483463.03G175300 ID=GlysoPI483463.03G175300.1.v1.1 annot-version=v1.1
MAPSFTYVKIFSSLVADGFSNALTRRGYAVASQSATKGGVASMSGKMAPKSGEDNKGVSTYKVSWVPDPVTGYYKPENIN
EIDPAELRAMLLGKKFNN*
>GlysoPI483463.10G016100.1.p__41215242 transcript=GlysoPI483463.10G016100.1 locus=GlysoPI483463.10G016100 ID=GlysoPI483463.10G016100.1.v1.1 annot-version=v1.1
MARSFSNLKVLSALVADGFSNTLTRRGYAVATQSATRGGAASISGKSGEDKVLGGGAEKVSWVPDPVTGYYKPENIKEID
VAELRATVLGKKFNH*
>GlysoPI483463.19G172900.1.p__41181623 transcript=GlysoPI483463.19G172900.1 locus=GlysoPI483463.19G172900 ID=GlysoPI483463.19G172900.1.v1.1 annot-version=v1.1
MTPSFTNVKIFSSLVLDGFFNALTRRGYAVASQSATKEGVGFMSGKMAPKSGEDNKGVSTYKVSWVPDPVTGYYKPENIN
EIDPAELRAMLLGKKIDN*
>Tp57577_TGAC_v2_mRNA41140__35961948 transcript=Tp57577_TGAC_v2_mRNA41140 locus=Tp57577_TGAC_v2_gene39792 ID=Tp57577_TGAC_v2_mRNA41140.v2 annot-version=v2
MARSFANAKVFSAIVLEGFSNTLTRRGYAAATESATRGGAVSIGNKMGPTKTGEEVVSTYKVSWVPDPVTGYYKPENIKD
VDAAELRAKLLRKKLNN*
>GlysoPI483463.03G211000.1.p__41184192 transcript=GlysoPI483463.03G211000.1 locus=GlysoPI483463.03G211000 ID=GlysoPI483463.03G211000.1.v1.1 annot-version=v1.1
MARSIANAKTFSALVLDGFSNTLTRRGYSQSATRGGVASIAPKSGEDKGVSSYKVSWVPDPVTGYYKPENIKEVDVADLR
ATLLRKKFNN*
>Tp57577_TGAC_v2_mRNA35104__35979269 transcript=Tp57577_TGAC_v2_mRNA35104 locus=Tp57577_TGAC_v2_gene33959 ID=Tp57577_TGAC_v2_mRNA35104.v2 annot-version=v2
MARNFNNIKTFSALVADGFSNSLTRRGYAAAATQNATRGVATSVSGKIVSSKSGEDKVANAGKVTWVPDPVTGYYKPENT
NEVAVADLRATVLGKK*
>GlysoPI483463.17G024900.1.p__41200038 transcript=GlysoPI483463.17G024900.1 locus=GlysoPI483463.17G024900 ID=GlysoPI483463.17G024900.1.v1.1 annot-version=v1.1
MARSLSQAKRIGVLVAQSISLIPVHRRGYAVASDVSVRVGLGNIGRRNGIVGGVEEKPDTRDGSKAYSTDWAPDPVTGYY
RPINHTPEIDPVELRHRLLRSPPLEPRGVAGHP*
>GlysoPI483463.15G135800.1.p__41173514 transcript=GlysoPI483463.15G135800.1 locus=GlysoPI483463.15G135800 ID=GlysoPI483463.15G135800.1.v1.1 annot-version=v1.1
MAQSFSPAKRALAFSLHRRGYAVASDASPSVRGGLDSIGSRSAIEKGVTKNNSGPSGASSAWAPDPVTGYYRPINHTNEI
DPVELRRMLLKHKVRSSSSS*
>GlysoPI483463.09G040300.1.p__41195553 transcript=GlysoPI483463.09G040300.1 locus=GlysoPI483463.09G040300 ID=GlysoPI483463.09G040300.1.v1.1 annot-version=v1.1
MAHSFSPAKRALAFALQRRGYAVASDASPSMRGGLDSISVMEKGVTKKSSGPSGTSSAWAPDPITGYYRPINHTNEIDPV
ELRKMLLKHKVRSSPSS*
>evm.model.AsparagusV1_07.1402__40531689 transcript=evm.model.AsparagusV1_07.1402 locus=evm.TU.AsparagusV1_07.1402 ID=evm.model.AsparagusV1_07.1402.V1.1 annot-version=V1.1
MSRFLSNSNLFSLLSRRGYASASVAAAASKSAGEERMVATMRGKKESSETVWTSSWVPDPVTGYYRPANRVGEMDPAELR
QMLLSRKSP*
>gene06837-v2.0.a2-hybrid.t1__40686355 transcript=gene06837-v2.0.a2-hybrid.t1 locus=gene06837-v2.0.a2-hybrid ID=gene06837-v2.0.a2-hybrid.t1.v2.0.a2 annot-version=v2.0.a2
MASFLSKAILLPVAASIHRRGYAAASHGSVAAGFGMGGSRSTMVRKLEEKVGMKEESSSAWAPDPRTGYYRPANRADEID
PVELRQMLLNQKGSICVLGPVLKLLKTNTYLTSSSKSQTCARTTQRLRRAVVAEAPPKFSSLWGPIRCPNSY*
>evm_27.model.AmTr_v1.0_00045.236__31567713 transcript=evm_27.model.AmTr_v1.0_00045.236 locus=evm_27.TU.AmTr_v1.0_00045.236 ID=evm_27.model.AmTr_v1.0_00045.236.v1.0 annot-version=v1.0
MVVENQWLPVTERHFSLMLPVVGQFAYYRRVFAAAANVVSNMMRENRRDHLSPVNNNKNSSNKGSKSSWMPDPVTGYYVP
EDHFGETDVAQLREELLNQKTGGQM*
>Oropetium_20150105_02166A__36019339 transcript=Oropetium_20150105_02166A locus=Oropetium_20150105_02166 ID=Oropetium_20150105_02166A.v1.0 annot-version=v1.0
MAARTVLSSRFAGLVVAARNGGGRAYSGAAAEAAVARKEPVNVAGKARLPPAVAAAEQAPRQEESSWMRDPKTGCWMPEN
HVDDVDPADLRARLVFSKKQ*
>GlysoPI483463.20G099600.1.p__41171026 transcript=GlysoPI483463.20G099600.1 locus=GlysoPI483463.20G099600 ID=GlysoPI483463.20G099600.1.v1.1 annot-version=v1.1
MVRGGITKASLLLLGSCRGAKRAKSGLSKFSGTAQPAESSGGVSKSGGKIEDSAFWIPHPRTGIYFPKGHEWVMDDVPED
AARLNQTYWFRNVDGVDHPRH*
>GlysoPI483463.10G220400.1.p__41215465 transcript=GlysoPI483463.10G220400.1 locus=GlysoPI483463.10G220400 ID=GlysoPI483463.10G220400.1.v1.1 annot-version=v1.1
MVRGGITKASLSLLGSCRGAKRAKSGLSKFSGTAQPAESSGGVSKSGGKIEDSACWIPHPRTGIYFPKGHEWVMDDVTED
AARLSQTYWFRNVDGVDNPGH*
>evm.model.supercontig_200.7__16413163 transcript=evm.model.supercontig_200.7 locus=evm.TU.supercontig_200.7 annot-version=ASGPBv0.4
MARAGISKTKMLIFRETQRVERPFTKLSGANYYGEKFRGSSSGKSDEKSKVEAQTTSSWVPHPRTGIYFPKGHEWVMDDV
PATAASFPRTHWFRNVDGVDKPDP*
>Eucgr.H01103.1.p__32040741 transcript=Eucgr.H01103.1 locus=Eucgr.H01103 ID=Eucgr.H01103.1.v2.0 annot-version=v2.0
MARSLSNAKLFSAVLVDGISASFARRGYAAASQGVASSVAKTGATRSAVMSKKTGEETAR
STERVSWVPDPKTGYYRPENRAEEIDVAELRAALLKNKN
>Eucgr.H01104.1.p__32041066 transcript=Eucgr.H01104.1 locus=Eucgr.H01104 ID=Eucgr.H01104.1.v2.0 annot-version=v2.0
MARSLSNAKLFSAALVDGISASIARRGYAAASQGVASSFAKTGATRSTVMSKKTGEEKAR
STERVSWVPDPKTGYYRPENRAEEIDVAELRAMLLKNKN
>MD03G1289900__40106351 transcript=MD03G1289900 locus=MD03G1289900 ID=MD03G1289900.v1.1.491 annot-version=v1.1
MARSFSNAKFLSALVVDGFSSSISRRGYAAGSQGVASSVVRGGGATNPRSVNMSKKNSGE
EKVGSTFKVSWVPDPKTGVYGPENGTAKIDAAELRAALLKKH
>MD10G1102200__40090567 transcript=MD10G1102200 locus=MD10G1102200 ID=MD10G1102200.v1.1.491 annot-version=v1.1
MLMAMAIRGGVAKSKMFMLSSYCSEAKQAQGDHRRHFSSKLRGAAENISSRMVQSDSEDT
DMMERETGSNSSSSWRCSWVPHPKTGIYVPKGHEKVMDDVPKGAASFNQTFWLRNVDGVL
EKPDPDTPPEHYYHYMHM
>MD05G1096000__40129261 transcript=MD05G1096000 locus=MD05G1096000 ID=MD05G1096000.v1.1.491 annot-version=v1.1
MLMAMTRGGVAKSKMFMLSSYYREAKHAQGDHRRHFSSKLRGAPENISSRMVESDSEDTD
MMESETGSNSSSSWRCNWVPHPRTGIYVPKGHEKVMDDVPKGAASLNQTFWLRNVDGVLE
KPDPDTPPEHYYHYKHM
>Kalax.0035s0122.1.p__32581543 transcript=Kalax.0035s0122.1 locus=Kalax.0035s0122 ID=Kalax.0035s0122.1.v1.1 annot-version=v1.1
MSSIWYASSFCLLNLTSFLHQILHDIFVSNFHTLQRRRSKNPQVQQLREFSKLVINQQEV
QKRGARLSTNNITPVSQRGGGDLKSSGGSSWAPHPRTGIYVPRGHESVMDGVPDGAAMFS
GRQTCWFRHAEGADKAYPETAADHYFI
>Kalax.0377s0047.1.p__32558131 transcript=Kalax.0377s0047.1 locus=Kalax.0377s0047 ID=Kalax.0377s0047.1.v1.1 annot-version=v1.1
MSSIWYASSFCLLNLTSFLRQILHDIFISNFHTLQRRRSKSPQVQQLREFSKLVINQQEV
QKRGARLSTNNITPVSQRGGGSSWVPHPRTGIYVPRGHESVMDGVPDGAAMFSGRQTCWF
RLAEGADKAYPETAADHYFI
>AT3G19550.1__37406617 transcript=AT3G19550.1 locus=AT3G19550 ID=AT3G19550.1.Araport11.447 annot-version=Araport11
MGRTGIAKAPKLLLRSWKQFQGRAGISSKAAKSNPMIVDYFEDISDHNLKFSGEEESWVP
HPRTGIFFPPGQESVMEDVPNGAASFDMTFWLRNVDGVDKPDPDLHHLPY
